# Supplementary material for: Feels Like Home: A Biobased and Biodegradable Plastic Offers a Novel Habitat for Diverse Plant Pathogenic Fungi in Temperate Forest Ecosystems
Source: Microb Ecol. 2024 Dec 21;87(1):155. doi: 10.1007/s00248-024-02466-0 (PMC11663174; doi:10.1007/s00248-024-02466-0)
Supplement: Supplementary file 2 — Supplementary file2 (XLSX 1680 KB) [file 248_2024_2466_MOESM2_ESM.xlsx]

## Sheet: Table S1
Supplementary Table S1 Information on relative abundance (%) of fungal ASVs detected in poly(butylene succinate-co-adipate) (PBSA) incubated in forest ecosystems
ASV	pBU1.200	pBU2.200	pBU3.200	pBU4.200	pBU5.200	pEI1.200	pEI2.200	pEI3.200	pEI4.200	pEI5.200	pFI1.200	pFI2.200	pFI3.200	pFI4.200	pFI5.200	pKI1.200	pKI2.200	pKI3.200	pKI4.200	pKI5.200	pBU1.400	pBU2.400	pBU3.400	pBU4.400	pBU5.400	pEI1.400	pEI2.400	pEI3.400	pEI4.400	pEI5.400	pFI1.400	pFI2.400	pFI3.400	pFI4.400	pFI5.400	pKI1.400	pKI2.400	pKI3.400	pKI4.400	pKI5.400	Domain.mothur	Phylum.mothur	Class.mothur	Order.mothur	Family.mothur	Genus.mothur	Species.mothur	jrk_template.FungalTraits	Phylum.FungalTraits
ASV_000018	0	0	0	0	0	0	0	0	0	0	0	87.2546	8.46886	30.9885	71.46	0.247042	39.399	2.40561	0	0.513766	0	0	0	0	0	0	0	0	0	0	18.3647	93.0545	66.2645	21.4737	22.6012	2.16076	62.4387	0	1.25871	25.0183	Fungi	Ascomycota	Dothideomycetes	Venturiales	Venturiaceae	Venturia		jrk09274	Ascomycota
ASV_000007	0	0	0	0	1.58136	0	0	0	0	0	6.66598	1.48914	17.398	1.75531	10.5317	5.83149	48.3628	20.147	16.8191	4.04426	0	0	0	0	0	0	0	0	0	0	0.525831	0.129173	1.81818	0.172249	3.01581	3.54365	1.61616	5.34383	1.1365	1.02648	Fungi	Ascomycota	Dothideomycetes	Pleosporales	Didymellaceae	Phoma		jrk06518	Ascomycota
ASV_000097	8.93997	1.36392	0.718416	26.1553	13.608	2.95839	3.28754	9.83344	0	0	0	0	0	0	0	0	0	0	0.150799	0	10.4231	84.3323	68.3383	9.32939	42.7294	81.9433	22.7743	49.775	0.764228	12.8723	0	0.705485	2.53719	48.5933	4.95008	0	0	0	0.244409	0.985743	Fungi	Ascomycota	Dothideomycetes	Pleosporales	Leptosphaeriaceae	Plenodomus	Plenodomus_biglobosus	jrk06724	Ascomycota
ASV_000150	0	0	0	0	0	0	0	0	1.23556	0	0	0	0	0	0	72.4743	0	0	0.221172	12.6136	0	0	0	0	0	0	0	0	0.0650407	0	0.0262916	0	0	0	0	10.8902	0	0	0	0.602851	Fungi	Ascomycota	Dothideomycetes	Pleosporales	Phaeosphaeriaceae	Chaetosphaeronema		jrk01642	Ascomycota
ASV_000168	0	0	0	0	0	0	0	0	0	0	0	0	0	0	0	0.0195033	0.158372	0	0.472504	0.342511	0	0	0	0	0	0	0	0	27.8049	55.8821	0	2.82194	0	0	0.062396	21.1322	3.36219	34.0099	11.0595	10.5173	Fungi	Ascomycota	Dothideomycetes	Pleosporales	Leptosphaeriaceae	Plenodomus	Plenodomus_biglobosus	jrk06724	Ascomycota
ASV_000192	0	0	0	0	0	0	0	0	0	0	1.50754	0.847205	0	0	0.194463	0	0	0	0	0	0	0	0	0	0	0	0	0	0	0	8.32128	0.765103	7.1405	23.2727	54.7213	0	0.577201	0	0	0.1222	Fungi	Ascomycota	Dothideomycetes	Pleosporales	Leptosphaeriaceae	Plenodomus	Plenodomus_biglobosus	jrk06724	Ascomycota
ASV_000233	0	0	0	0	0	0	0	0	0	0	0	0	0	0	0	0	0	0	2.40273	4.96641	0	0	0	0	0	0	0	0	0	0	0	0	0	0	0	0	0	0.6628	56.5807	27.0468	Fungi	Ascomycota	Dothideomycetes	Pleosporales	Phaeosphaeriaceae	Paraphoma	Paraphoma_chrysanthemicola	jrk06148	Ascomycota
ASV_000209	0	0	0	0	0	24.0247	81.3052	0	0	0	0	0	0	0	0	0	0	0	0	0	0	0	0	0	0	0.870542	1.94016	0	0	0	0	0	0	0	0	0	0	0	0	0	Fungi	Ascomycota	Leotiomycetes	Helotiales	Helotiaceae	Collophora	Collophora_sp	jrk09891	Ascomycota
ASV_000227	9.89783	0.681959	0.630804	3.84708	0	0.780234	0	0.544523	9.93822	4.18848	0	0	0	0	0	3.18554	0.855208	14.8847	9.41993	14.5501	0	0	0	0.315582	0.0595948	0	0	0	0.260163	0	0	0	0	0	0	0	0.11544	0	0.708787	0.830957	Fungi	Ascomycota	Dothideomycetes	Capnodiales	Mycosphaerellaceae	Zymoseptoria	Zymoseptoria_halophila	jrk08632	Ascomycota
ASV_000030	0	0	0	0	0	0	0	0	0	0	8.8914	0.824812	10.5554	28.9429	0.455453	0	0	0	0	0	0	0	0	0	0	0	0	0	0	0	14.0134	2.16614	0	0	3.00194	0	0.0865801	0	0	0	Fungi	Ascomycota	Dothideomycetes	Pleosporales	Melanommataceae	Herpotrichia	Herpotrichia_juniperi	jrk03824	Ascomycota
ASV_000171	3.76756	0	4.29297	5.32301	3.28756	1.0078	0.0858685	7.17489	33.1185	0.571157	0.512768	0.0186609	0	0.950244	0.046057	0.994669	1.8094	3.99265	10.8475	4.58438	0	0	0	0	0	0	0	0	0	0	0.0131458	0	0	0	0	0	0	0	0	0	Fungi	Ascomycota	Taphrinomycetes	Taphrinales	Taphrinaceae	Taphrina	Taphrina_carpini	jrk08659	Ascomycota
ASV_000313	1.02171	0	51.9888	2.95185	6.94965	0.845254	0.196271	3.26714	1.96078	1.2851	0	0	0	0	0	0	0	0	0	0.0592807	0	0.162	9.00075	8.04734	11.6806	0	0.6165	0	0	0	0	0	0	0	0	0	0	0	0	0	Fungi	Ascomycota	Dothideomycetes	Pleosporales	Didymellaceae	Phoma	Phoma_puncteliae	jrk06518	Ascomycota
ASV_000265	0	0	0	0	0	0	0	0.256246	2.25624	27.0347	0	0	0	0	0	0.845144	0	0	0	1.6401	0	0	0	5.81854	2.44338	0	0	0	30.1951	2.20639	0	0	0	0	0.499168	21.1755	0.02886	0	0.122205	4.06517	Fungi	Ascomycota	Dothideomycetes	Pleosporales	Phaeosphaeriaceae	Paraphoma		jrk06148	Ascomycota
ASV_000445	0	0	0	0	0	0	0	0	0	0	0	0	0	0.0659892	0	0	0	0	0	9.82743	0	0	0	0	0	0	0	0	0	0	0	0	0	0	0	3.15471	0	0	0	22.4033	Fungi	Ascomycota	Dothideomycetes	Pleosporales	Phaeosphaeriaceae	Paraphoma	Paraphoma_chrysanthemicola	jrk06148	Ascomycota
ASV_000482	0	0	0	0	0	0	0	0	0	0	0	0	0	0	0	0	0	0	0	0	42.9825	0	0	43.3728	0	0	5.07706	9.18092	0	3.73998	0	0	0	0	0	0	0	7.08368	0	0	Fungi	Ascomycota	Eurotiomycetes	Chaetothyriales	Herpotrichiellaceae	Veronaea	Veronaea_japonica	jrk09289	Ascomycota
ASV_000064	0	0	0	0	0	0	0	0	0	0	21.7721	0.526237	0	8.10347	0	0	0	0	0	0	0	0	0	0	0	0	0	0	0	0	10.1223	0.168919	1.65289	0	0	0	0	0	0	0	Fungi	Ascomycota	Dothideomycetes	Pleosporales	Melanommataceae	Herpotrichia		jrk03824	Ascomycota
ASV_000498	0	0	0	0	0	0	0	11.1787	0.0537201	0	27.5869	0	0	1.90049	0.690855	2.04135	0	0	1.48789	0	0	0	0	0	0	0	0	0	0	0	0	0	0	0	0	0	0	0	0	0	Fungi	Ascomycota	Leotiomycetes	Phacidiales	Phacidiaceae	Phacidium	Phacidium_lacerum	jrk06358	Ascomycota
ASV_000027	7.27969	0	0.806028	2.49214	0	1.95059	0	5.02883	0	0	1.43575	0.209002	1.77969	0	0.347986	2.60044	0.494912	9.50551	2.41279	9.97892	0	0.208285	0	0	0	0	0	0	0	0	0.315499	0	0	0	0	0	0	0	0	0.105906	Fungi	Ascomycota	Dothideomycetes	Pleosporales	Pleosporaceae	Alternaria		jrk00252	Ascomycota
ASV_000041	0	0	1.05134	0	0.749064	0	0	0	3.92157	0.666349	0	0	0	0	0	1.02067	0	4.77781	0.924902	18.3704	0	0	0	0	0	0	0	0	0	0	0	0	0	0	0.124792	0	0	0	0	0	Fungi	Ascomycota	Dothideomycetes	Pleosporales	Pleosporaceae	Alternaria		jrk00252	Ascomycota
ASV_000501	0.574713	0	1.27913	5.85531	0.416146	0.552666	0	0	0.537201	0	0.0820429	0	0	0	0.0102349	0.494084	0.304866	2.6729	25.9576	0.84969	0	0	0	0	0	0	0	0	0	0	0	0	0	0	0	0	0	0	0	0.0325866	Fungi	Ascomycota	Taphrinomycetes	Taphrinales	Protomycetaceae	Protomyces	Protomyces_inouyei	jrk06960	Ascomycota
ASV_000172	0	0	0	0	0	0	0	14.0295	0	33.9838	0	0	0	0	0	0	0	0	0	0	0	0	0	0	0	0	0	5.76058	0	16.6419	0	0	0	0	0	0	0	0	0	0	Fungi	Ascomycota	Dothideomycetes	Pleosporales	Melanommataceae	Herpotrichia		jrk03824	Ascomycota
ASV_000259	0	0	0	0	0	0	0	0	0	0	0	0.578488	0	6.7177	0.619211	0	0	0	0	0	0	0	0	0	0	0	0	0	0	0	14.9993	0	7.09091	0.15311	0	0	0	0	0	0	Fungi	Ascomycota	Leotiomycetes	Rhytismatales	Rhytismataceae	Lophodermium	Lophodermium_piceae	jrk04797	Ascomycota
ASV_000279	0	0	0	0	0	0	0	0	0	0	1.96903	1.0898	9.26665	0.805068	3.84832	0.0520088	3.51586	2.58938	0.442344	0.289817	0	0	0	0	0	0	0	0	0	0	0.0394374	0	0.0826446	0	0.0277316	0.129646	0.04329	0.207125	0	0	Fungi	Ascomycota	Sordariomycetes	Xylariales	Bartaliniaceae	Truncatella		jrk09080	Ascomycota
ASV_000585	3.12899	2.41785	0	4.8391	1.29005	0	1.10402	1.76169	0	0	0	0	0	0	0	0	0	0	0	0	3.45717	2.77713	7.76572	3.80671	7.89631	1.65684	6.7815	15.4815	0	1.75126	0	0	0.14876	1.33971	1.67083	0	0	0	0	0	Fungi	Ascomycota	Dothideomycetes	Pleosporales	Leptosphaeriaceae	Plenodomus	Plenodomus_biglobosus	jrk06724	Ascomycota
ASV_000701	0	0	0	0	0	0	0	0	0	0	0	0	0	0	0	0	0	0	0	0	0	0	0	0	0	0	46.8359	0	0	0	0	0	0	0	0	0	0	0	0	0	Fungi	Ascomycota	Dothideomycetes	Venturiales	Venturiaceae	Venturia		jrk09274	Ascomycota
ASV_000689	0	0	0	2.6615	0	0	0	1.72966	0	0	0	0	0	0	0	0	0	0	0	0	23.4778	3.03171	2.09581	16.5286	0	0	0	0	6.97561	0	0	0	0	0	0	0	0	8.20215	0.830991	0	Fungi	Ascomycota	Eurotiomycetes	Chaetothyriales	Herpotrichiellaceae	Veronaea	Veronaea_japonica	jrk09289	Ascomycota
ASV_000777	0	0	0	0	0	0	0	0	0	0	5.5584	0.0783758	4.97085	2.11165	0	0	0	0	0	0	0	0	0	0	0	0	0	0	0	0	17.0501	0	0	0	0	0	0	0	0	0	Fungi	Ascomycota	Dothideomycetes	Pleosporales	Leptosphaeriaceae	Plenodomus	Plenodomus_biglobosus	jrk06724	Ascomycota
ASV_000002	1.78799	0.929944	0.59576	0.314541	46.1506	0.747724	0.196271	6.50224	2.47113	0.237982	0	0	0	0	1.22307	0.221038	0.0435523	1.75409	0.201066	0.974839	0	0	0.0935629	0	0.417163	0	0.217588	0	0.146341	0.0890472	0	0	0	0	0.0693289	0	0.0721501	0.538525	0	0	Fungi	Ascomycota	Dothideomycetes	Pleosporales	Pleosporaceae	Alternaria	Alternaria_eichhorniae	jrk00252	Ascomycota
ASV_000643	1.78799	3.84377	0.963729	0	2.12235	4.12874	0.233072	1.69763	0	0	0	0.100769	0	0	1.66317	0	0	0	0	0	0	2.59199	1.57186	6.50888	1.54946	0	1.70444	0	0	0	1.24885	0	0.123967	0	0.5269	0	0	0	0	0	Fungi	Ascomycota	Eurotiomycetes	Chaetothyriales	Herpotrichiellaceae	Veronaea	Veronaea_compacta	jrk09289	Ascomycota
ASV_001038	0	0	0	0.145173	0	0	0	0	0	0	0	3.75457	18.073	0	0	0	0	0	0	0	0	0	0	0	0	0	0	0	0	0	0	0	0	0	0	0	0	0	0	0	Fungi	Ascomycota	Leotiomycetes	Phacidiales	Phacidiaceae	Phacidium	Phacidium_lacerum	jrk06358	Ascomycota
ASV_000118	0	0	0	0	0	0	0	0	0	0	8.3171	0.167948	0	2.67916	1.94463	0	0	0	0	0	0	0	0	0	0	0	0	0	0	0	1.35402	0	0.0743802	0	0	0	0	0	0	0	Fungi	Ascomycota	Dothideomycetes	Dothideales	Dothideaceae	Rhizosphaera	Rhizosphaera_kalkhoffii	jrk07570	Ascomycota
ASV_000954	0	0	0	0	0	0	0	0	0	0	0	0	0	0	0	0	0	0	0	0	0	0	0	0	0	0	0	0	0	0	0	0	0	0	0	0	0	0	18.2696	0	Fungi	Ascomycota	Dothideomycetes	Pleosporales	Leptosphaeriaceae	Plenodomus	Plenodomus_biglobosus	jrk06724	Ascomycota
ASV_000904	14.751	29.3862	0	3.43576	6.74157	0	0.650147	2.27418	5.88235	0	0	0	0	0	0	0	0	0	0	0	2.01238	0.624855	0.130988	0.216963	0	0.14041	0	0	0	0	0	0	0	0	0	0	0	0	0	0	Fungi	Ascomycota	Dothideomycetes	Pleosporales	Leptosphaeriaceae	Leptosphaeria	Leptosphaeria_errabunda	jrk04624	Ascomycota
ASV_000919	0	0	0	0	0	0	0	0	0	0	0	0	0	0	0	0	0.182128	2.15503	11.2496	0.671848	0	0	0	0	0	0	0	0	0	0	0	0	0	0	0	0	0	0	0	0	Fungi	Ascomycota	Taphrinomycetes	Taphrinales	Taphrinaceae	Taphrina	Taphrina_tormentillae	jrk08659	Ascomycota
ASV_000620	0	0	0	0	0	0	0	0	0	0	0	0.0223931	0	0	1.12072	0	1.74605	0.451052	0.301598	1.44908	0	0	0	0	0	0	0	0	0	0	0	0	0	0	0	0.432152	0.37518	5.38525	0.415496	1.67006	Fungi	Ascomycota	Dothideomycetes	Botryosphaeriales	Botryosphaeriaceae	Diplodia		jrk02673	Ascomycota
ASV_001025	0	0	0	0	0	0	0	0	0	0	0	0	0	0	0	0	0	0	0	0	0	0	0	0	0	0	0	0	2.45528	0	0	0	2.5124	0	0	0	8.71573	2.4855	0	1.75967	Fungi	Ascomycota	Dothideomycetes	Pleosporales	Leptosphaeriaceae	Plenodomus	Plenodomus_biglobosus	jrk06724	Ascomycota
ASV_000232	0	0	0	0	0	0	0	0	0	0	0	0.0559827	5.89138	0.277155	0.276342	0.487583	0.308825	4.46041	0.371971	0.296404	0	0	0	0	0	0	0	0	0	0	0	0	0.132231	0	0	4.96975	4.22799	1.40845	0.782109	0.0814664	Fungi	Ascomycota	Leotiomycetes	Rhytismatales	Rhytismataceae	Lophodermium	Lophodermium_pinastri	jrk04797	Ascomycota
ASV_000258	10.281	4.40174	2.1202	1.01621	3.49563	7.28218	2.74779	0.384369	4.70051	0	0	0	0	0.079187	0	0	0	0	0	0	0	0	0.0935629	0.335306	0.953516	0.42123	0	0	0	0	0	0	0	0	0	0	0	0	0	0	Fungi	Ascomycota	Dothideomycetes	Pleosporales	Leptosphaeriaceae	Leptosphaeria	Leptosphaeria_rubefaciens	jrk04624	Ascomycota
ASV_001060	0	0	0	0	0	0	0	0	0	0	0	0	0	0	0	0.773632	0.178168	12.4624	0.261385	0.138322	0	0	0	0	0	0	0	0	0	0	0	0	0	0	0	0	0.0865801	3.10688	0.171086	0.089613	Fungi	Ascomycota	Dothideomycetes	Pleosporales	Didymellaceae	Ascochyta	Ascochyta_manawaorae	jrk00650	Ascomycota
ASV_001130	8.68455	0	0	0.217759	0	0	0	0	0	0	0	0.735239	7.27217	0.0263957	0	0.864647	0	0.584698	0.341812	0.994599	0.103199	0	0	0	0	0	0	0	0	0	0	0.0198728	0.140496	0	0.0346644	1.33967	0	1.61558	0.158866	0.089613	Fungi	Ascomycota	Sordariomycetes	Xylariales	Microdochiaceae	Microdochium	Microdochium_phragmitis	jrk05146	Ascomycota
ASV_001037	0	0	0	10.5008	0	0	0	1.56951	0	0	0	0	0	0	0	0	0	0	0	0	0	0.856283	1.23503	0	0	11.317	0	0	0	0	0	0	0	0	0	0	0	0	0	0	Fungi	Ascomycota	Dothideomycetes	Pleosporales	Leptosphaeriaceae	Plenodomus	Plenodomus_biglobosus	jrk06724	Ascomycota
ASV_000984	0	0	0	0	0	0	0	0	0	0	0	0.182877	0	4.93599	0	0	0	0	0	0	0	0	0	0	0	0	0	0	0	0	1.74839	0	2.79339	0	0	0	0	0	0	0	Fungi	Ascomycota	Leotiomycetes	Rhytismatales	Rhytismataceae	Lophodermium	Lophodermium_piceae	jrk04797	Ascomycota
ASV_001259	0	0	0	0	0	0	0.490677	0	0	0	0	0	0	0	0.0409396	0	0	0	0	0	0	2.49942	0	0	0	0	0	0	0	0	0	0	0.347107	0	4.78369	0	0	0	0	0	Fungi	Ascomycota	Dothideomycetes	Pleosporales	Leptosphaeriaceae	Plenodomus	Plenodomus_biglobosus	jrk06724	Ascomycota
ASV_000151	0	0	0	0	0	0	0	0	0	0	1.04605	0.145555	3.52869	0.329946	1.40218	0.130022	0.221721	1.65386	0.271439	0.487419	0	0	0	0	0	0	0	0	0	0	0	0	0	0	0.0901276	0	0	0	0	0	Fungi	Ascomycota	Dothideomycetes	Pleosporales	Lentitheciaceae	Pleurophoma	Pleurophoma_ossicola	jrk06763	Ascomycota
ASV_000795	0	2.91383	0	5.22623	0	0	0.662414	0	0	4.80723	0	0	0	0	0	0	0	0	0	0	14.3963	0.99514	0	0	0	1.85341	0.652765	0	0	0	0	0	0	0	0	0	0	0	0	0	Fungi	Ascomycota	Sordariomycetes	Hypocreales	Nectriaceae	Nectria	Nectria_ramulariae	jrk05545	Ascomycota
ASV_001323	0	0	0	0	0	0	0	0	0	0	0	0	0	0	0	0	0	0	0	0	0	0	0	0	0	0	0	0	0	0	0	0	0	0	0	0	7.05628	0	2.61518	1.12424	Fungi	Ascomycota	Dothideomycetes	Pleosporales	Leptosphaeriaceae	Plenodomus	Plenodomus_biglobosus	jrk06724	Ascomycota
ASV_000638	3.89527	0	0	0	0	0	0	0	0	0	0	0	0	0	0	0	0	0	0	0	0	0	0	0	22.5566	0	0	0	0.341463	0	0	0	0	0	0	0	0	0	0	0	Fungi	Ascomycota	Sordariomycetes	Hypocreales	Nectriaceae	Nectria	Nectria_ramulariae	jrk05545	Ascomycota
ASV_000823	0	0	12.8439	0.217759	0	1.10533	0	0	0	0	0	0	0	0	0	0	0	0	0	0	0	0	0	0	0	0	0	0	0	0	0	0	0	0	0	0	0	0	0	0	Fungi	Ascomycota	Leotiomycetes	Helotiales	Sclerotiniaceae	Botrytis	Botrytis_caroliniana	jrk01136	Ascomycota
ASV_001420	0	0	0	0	0	0	0	0	0	0	0	0	0	0	0	0	0.431564	2.05479	0	0	0	0	0	0	0	0	0	0	0	0	0	0	0	0	0	0	4.63203	1.24275	1.23427	0	Fungi	Ascomycota	Dothideomycetes	Pleosporales	Leptosphaeriaceae	Plenodomus	Plenodomus_biglobosus	jrk06724	Ascomycota
ASV_000082	0	0	0	0.145173	0	0	0	0	0.10744	0	0	0.145555	0	0	0.0818791	1.63828	0.118779	0.601403	1.25666	0.941905	0	0	0	0	0	0	0	0	0	0	0	0	0	0	0	0	0	0	0.0977637	0	Fungi	Ascomycota	Dothideomycetes	Capnodiales	Teratosphaeriaceae	Neocatenulostroma	Neocatenulostroma_abietis	jrk05585	Ascomycota
ASV_000656	1.02171	1.6119	4.48572	0.435519	1.29005	0	0	1.44138	0.268601	0	0	0	0	0	0	0	0	0	0	0	0	0.0925712	1.60928	0	2.02622	0	0.435177	0	0	0.0791531	0	0	0	0	0	0	0	0	0	0	Fungi	Ascomycota	Dothideomycetes	Pleosporales	Melanommataceae	Herpotrichia	Herpotrichia_parasitica	jrk03824	Ascomycota
ASV_000702	0	0	0	0	0	0	0	0	0	0	5.14819	0	0	0	0	0	0	0	0	0	0	0	0	0	0	0	0	0	0	0	1.15683	0	0	0	0	0	0	0	0	0	Fungi	Ascomycota	Dothideomycetes	Pleosporales	Melanommataceae	Herpotrichia		jrk03824	Ascomycota
ASV_001433	2.93742	18.3509	1.83985	0.459714	0	0.260078	0.650147	0.352338	0.698362	0	0	0	0	0	0	0	0	0	0	0	0	0	0	0	0	0	0	0	0	0	0	0	0	0	0	0	0	0	0	0	Fungi	Ascomycota	Dothideomycetes	Pleosporales	Lentitheciaceae	Pleurophoma	Pleurophoma_sp	jrk06763	Ascomycota
ASV_000899	0	0	0	0	0	0	0	0	0	0	0	0	0	1.70252	0	0	0	0	0	0	0	0	0	0	0	0	0	0	0	0	3.54936	0	1.34711	0	0	0	0	0	0	0	Fungi	Ascomycota	Leotiomycetes	Rhytismatales	Rhytismataceae	Lophodermium	Lophodermium_piceae	jrk04797	Ascomycota
ASV_000484	0	2.78983	2.38304	1.95984	0	8.38752	0.380275	0	0	0	0	0	0	0	0	0	0	0	0	0	0	0	0	0	0	0	0	0	0	0	0	0	0	0	0	0	0	0	0	0	Fungi	Ascomycota	Dothideomycetes	Pleosporales	Didymellaceae	Didymella	Didymella_viburnicola	jrk02608	Ascomycota
ASV_000648	1.66028	5.82765	2.62835	0.290346	5.65959	0.292588	0	0.384369	1.42358	0.0475964	0	0	0	0.382737	0.0307047	0	0	0	0	0	0	0	0	0.335306	0	0	0	0	0	0	0	0	0	0	0	0	0	0	0	0	Fungi	Ascomycota	Dothideomycetes	Pleosporales	Didymellaceae	Phoma	Phoma_aloes	jrk06518	Ascomycota
ASV_000655	2.93742	0.247985	0.700894	1.81466	0	0	0	2.17809	0	0.190386	1.61009	0	0	0	0.046057	0.0650111	0.0435523	0.517875	0.261385	0.349098	0	0	0	0	0.0893921	0	0	0	0	0	0	0	0	0	0	0	0	0	0	0	Fungi	Ascomycota	Dothideomycetes	Pleosporales	Massarinaceae	Massarina	Massarina_eburnea	jrk04948	Ascomycota
ASV_001550	0	0	0	0	0	0	0	0	0	1.18991	0	0	0	0	0	0	0	0	0	0	0	0	4.80913	0	0	0	0	0	4.04878	0	0	0	0	0	0	0	0	0	0	0	Fungi	Ascomycota	Dothideomycetes	Pleosporales	Leptosphaeriaceae	Plenodomus	Plenodomus_biglobosus	jrk06724	Ascomycota
ASV_001657	0	0	0	0	0	0	0	0	0	0	0	0	0	0	0	3.40658	0	0	0	0	0	0	0	0	0	0	0	0	0	0	0	0	0	0	0	0	0	0	0	0	Fungi	Ascomycota	Leotiomycetes	Helotiales	Dermateaceae	Oculimacula	Oculimacula_yallundae	jrk05866	Ascomycota
ASV_001581	0	0	0	0	0	0	0	0	0	0	0	0.0373218	0	0	0	0	0.0316744	1.62045	3.97105	0	0	0	0	0	0	0	0	0	0	0	0	0	0	0	0	0	0	0	0	0	Fungi	Ascomycota	Dothideomycetes	Pleosporales	Didymellaceae	Neoascochyta		jrk05573	Ascomycota
ASV_001080	1.78799	2.72784	1.24409	1.30656	1.66459	0	0.134936	1.88981	0	0	0	0	0	0	0	0	0	0	0	0	0	0	0	1.14398	2.71156	0	0	0.540054	0	0.0791531	0	0	0	0	0	0	0	0	0	0	Fungi	Ascomycota	Dothideomycetes	Pleosporales	Didymellaceae	Phoma	Phoma_puncteliae	jrk06518	Ascomycota
ASV_001751	0	0	0	0	0	0	0	0	0	0	0	0	0	0	0	0	0	0	0	0	0	0	0	0	0	0	0	0	7.60976	0	0	0	0	0	0	0	0	0	0	0	Fungi	Ascomycota	Leotiomycetes	Helotiales	Helotiaceae	Anguillospora	Anguillospora_longissima	jrk10113	Ascomycota
ASV_000907	0	0	0	0	0	0	0	0	0	0	0	0	0	0	0	0	0	0	0	0	0	0	0	0.35503	0	0	0	0	0	0	0	0	0	0	3.00887	0	0	0	0	0	Fungi	Ascomycota	Dothideomycetes	Pleosporales	Leptosphaeriaceae	Plenodomus	Plenodomus_biglobosus	jrk06724	Ascomycota
ASV_001819	0	0	0	0	0	0	0	0	0	0	0	0	0	0	0	0.461578	0.0554302	1.10257	0	0.915558	0	0	0	0	0	0	0	0	0	0	0	0	0	0	0	1.90147	0.533911	0	0.329952	0.334012	Fungi	Ascomycota	Dothideomycetes	Capnodiales	Neodevriesiaceae	Neodevriesia		jrk05613	Ascomycota
ASV_000521	0	0	0	0	0	0	0	0	0	0	0	0	5.0629	1.46496	0	0	0	0	0	0	0	0	0	0	0	0	0	0	0	0	1.15683	0	0.570248	0	0	0	0	0	0	0	Fungi	Ascomycota	Leotiomycetes	Rhytismatales	Rhytismataceae	Lophodermium	Lophodermium_piceae	jrk04797	Ascomycota
ASV_001353	0	0	0	0	0	0	0	0	0	0	0	0	0	0	0	0	0	0	0	2.57542	0	0	0	0	0	0	0	0	0	0.326506	0	0	0	0	0	0	0	0	0	0	Fungi	Ascomycota	Dothideomycetes	Pleosporales	Didymellaceae	Boeremia	Boeremia_exigua	jrk01082	Ascomycota
ASV_001880	0	0	0	0	0	0	0	0	0	0	0	0	0	0	0	0	0.993784	0	0	0	0	0	0	0	0	0	0	0	0	0	0	0	0	0	0	0	2.48196	0	0	0	Fungi	Ascomycota	Dothideomycetes	Venturiales	Venturiaceae	Venturia		jrk09274	Ascomycota
ASV_001741	0	0	0	0	0	0	0	0	0	0	0	0	0	0	0	0.130022	0	0	3.97105	0	0	0	0	0	0	0	0	0	0	0	0	0	0	0	0	0	0	0	0	0	Fungi	Ascomycota	Taphrinomycetes	Taphrinales	Taphrinaceae	Taphrina	Taphrina_tormentillae	jrk08659	Ascomycota
ASV_001505	0	0	0	0	0	0	0	0	0	0	0	0.328432	0	0	0.378691	0	0	0	0	0	0	0	0	0	0	0	0	0	0	0	1.22256	0.0596184	0.413223	0	0.651692	0	0	0	0	0	Fungi	Ascomycota	Eurotiomycetes	Chaetothyriales	Herpotrichiellaceae	Veronaea		jrk09289	Ascomycota
ASV_001956	0	0	0	0	0	0	0.466143	0	0	0	0	0	0	0	0	0	0	0	0	0	0	0	0.561377	0	0	0	5.91115	0	0	0	0	0	0	0	0	0	0	0	0	0	Fungi	Ascomycota	Dothideomycetes	Pleosporales	Leptosphaeriaceae	Plenodomus	Plenodomus_biglobosus	jrk06724	Ascomycota
ASV_001855	0	0	0	0	0	0	0	0	0.402901	0	0	0	0	0	0	0	0	0	0	0	0	0	0	0	0	0	0	0	5.7561	0.0890472	0	0	0	0	0	0	0	0	0	0	Fungi	Ascomycota	Dothideomycetes	Pleosporales	Leptosphaeriaceae	Plenodomus	Plenodomus_biglobosus	jrk06724	Ascomycota
ASV_001812	0	0	0	0	0	0	0	0	0	0	0	0	0	0	0	0.214536	0.201924	1.83762	1.20639	0.362271	0	0	0	0	0	0	0	0	0	0	0	0	0	0	0	0	0.02886	0	0	0	Fungi	Basidiomycota	Ustilaginomycetes	Ustilaginales	Ustilaginaceae	Farysia	Farysia_acheniorum	jrk03134	Basidiomycota
ASV_000197	0	0	0	0	0	0	0	0	0	0	0	0	3.80485	0	0	0	0	0	0	0	0	0	0	0	0	0	0	0	0	0	0	0	1.33058	1.43541	0	0	0	0	0	0	Fungi	Ascomycota	Dothideomycetes	Pleosporales	Melanommataceae	Herpotrichia		jrk03824	Ascomycota
ASV_001980	0	0	0	0	0	0	3.263	0	0	0	0	0	0	0	0	0	0	0	0	0	0	0.439713	0	0	0	0	1.19674	0	0	0	0	0	0	0	0	0	0	0	0	0	Fungi	Ascomycota	Dothideomycetes	Pleosporales	Leptosphaeriaceae	Plenodomus	Plenodomus_biglobosus	jrk06724	Ascomycota
ASV_001890	0	0	0	0	0	0	0	0	0	0	0	0	0	0	0	0	0	0.484464	0	1.32394	0	0	0	0	0	0	0	0	0	0	0	0	0	0	0	0.950735	0	0	0	0.619145	Fungi	Ascomycota	Dothideomycetes	Capnodiales	Neodevriesiaceae	Neodevriesia	Neodevriesia_capensis	jrk05613	Ascomycota
ASV_000778	0	0	0	3.89548	0	0	0	0	0	0	0	0	0	0	0.624328	0	0.146494	0	0	0	0	0	0	0	0	0	0	0	0	0	0	0	0	0	0	0	0	0	0	0	Fungi	Ascomycota	Dothideomycetes	Pleosporales	Leptosphaeriaceae	Plenodomus	Plenodomus_biglobosus	jrk06724	Ascomycota
ASV_000230	0	0	0	0	0	0	0	0	0	0	0	0.149287	0	1.86089	0	0	0	0	0	0	0	0	0	0	0	0	0	0	0	0	1.24885	0	0.305785	0	0	0	0	0	0	0	Fungi	Ascomycota	Dothideomycetes	Pleosporales	Melanommataceae	Herpotrichia		jrk03824	Ascomycota
ASV_002072	0	0	0	0	0	0	0	0	0	0	0	0	0	0	0	0	0	0	0	0	0	0	0	0	0	0	0	0	0	0	0	0	0	0	0	13.5264	0	0	0	0	Fungi	Ascomycota	Dothideomycetes	Pleosporales	Phaeosphaeriaceae	Paraphoma	Paraphoma_chrysanthemicola	jrk06148	Ascomycota
ASV_000855	0	0	0	0	0	0	0	0	8.32662	0	0	0	0	0	0	0	0	0	0	0	0	0	0	0	0	0	0	0	0	0	0	0	0	0	0	0	0	0	0	0	Fungi	Ascomycota	Dothideomycetes	Pleosporales	Leptosphaeriaceae	Leptosphaeria	Leptosphaeria_sclerotioides	jrk04624	Ascomycota
ASV_001850	1.27714	0	0	0	0	1.62549	0	1.02498	0	0	0.44098	0	1.28874	0	0.209815	0	0.0633488	0	0.472504	0	0	0	0	0	0	0	0	0	0	0	0	0	0	0	0	0	0	0	0	0	Fungi	Basidiomycota	Tremellomycetes	Cystofilobasidiales	Mrakiaceae	Itersonilia	Itersonilia_pannonica	jrk04199	Basidiomycota
ASV_002153	0	0	0	0	0	0	0	0	0	0	0	0	0	0	0	0	0	0	0	0	0	0	0	0	0	0	0	0	0	0	0	0	0	0	0	0	2.84271	1.61558	0.549921	0	Fungi	Ascomycota	Dothideomycetes	Pleosporales	Leptosphaeriaceae	Plenodomus	Plenodomus_biglobosus	jrk06724	Ascomycota
ASV_001870	0	0	0	0	0	9.03771	0	0	0	0	0	0	0	0	0	0	0	0	0	0	0	0	0	0	0	0	0	0	0	0	0	0	0	0	0	0	0	0	0	0	Fungi	Ascomycota	Dothideomycetes	Capnodiales	Mycosphaerellaceae	Mycocentrospora	Mycocentrospora_sp	jrk05375	Ascomycota
ASV_001098	0	0	0.841072	0	0	4.25878	0.15947	0	2.04136	0	0	0	0	0	0	0	0	0	0	0	0	0	0	0	0	0	0	0	0	0	0	0	0	0	0	0	0	0	0	0	Fungi	Ascomycota	Dothideomycetes	Pleosporales	Coniothyriaceae	Coniothyrium	Coniothyrium_carteri	jrk02022	Ascomycota
ASV_000525	0	0	0	0	0	0	0	0	0	0	0	0	0	0	0	0	0	0	0	0	0	0	0	0	0	0	0	0	4.29268	0	0	0	0	0	0	0	0	0	0	0	Fungi	Ascomycota	Dothideomycetes	Pleosporales	Melanommataceae	Herpotrichia	Herpotrichia_juniperi	jrk03824	Ascomycota
ASV_001874	0	0	0	0	0	0	0	0	0	0	0	0	0	0	0	0	0	0	0	0	0	0	0	0	0	0	0	0	0	0	0	0	2.08264	0.172249	0	0	0	0	0	0	Fungi	Ascomycota	Sordariomycetes	Hypocreales	Nectriaceae	Ilyonectria	Ilyonectria_mors-panacis	jrk04109	Ascomycota
ASV_000876	0	0	0	0	0	0	0	0	7.01048	0	0	0	0	0	0	0	0	0	0	0	0	0	0	0	0	0	0	0	0	0	0	0	0	0	0	0	0	0	0	0	Fungi	Ascomycota	Dothideomycetes	Pleosporales	Leptosphaeriaceae	Leptosphaeria	Leptosphaeria_sclerotioides	jrk04624	Ascomycota
ASV_000896	0	0	0	1.04041	0	0	0.171737	2.33824	0	0	0	0	0	0	0	0	0	0	0	0	0	0	0	0	0	0	0	0.990099	0	1.09825	0	0	0	0	0	0	0	0	0	0	Fungi	Ascomycota	Dothideomycetes	Pleosporales	Leptosphaeriaceae	Plenodomus	Plenodomus_biglobosus	jrk06724	Ascomycota
ASV_000629	0	0	0	0	0	0	0	0	0	0	0	0	0	0	0	0	0	0	0	0	0	0	0	0	0	0	0	0	0	0	0	0	0	0	0	0.734659	0.17316	3.56255	1.4909	0.105906	Fungi	Ascomycota	Sordariomycetes	Hypocreales	Nectriaceae	Gibberella	Gibberella_tricincta		Ascomycota
ASV_000912	0	1.54991	0.315402	0	0	6.56697	0.0368008	0	0	0	0	0	0	0	0	0	0	0	0	0	0	0	0	0	0	0	0	0	0	0	0	0	0	0	0	0	0	0	0	0	Fungi	Ascomycota	Dothideomycetes	Venturiales	Venturiaceae	Cylindrosympodium	Cylindrosympodium_lauri	jrk02309	Ascomycota
ASV_001736	0	0	0.385492	0	0	0	1.18989	0	0	0	0	0	0	0	0	0	0	0	0	0	0	0	1.1976	0	0	0	1.16047	0	0	0	0	0	0	0	0	0	0	0	0	0	Fungi	Ascomycota	Leotiomycetes	Helotiales	Helotiaceae	Collophora	Collophora_sp	jrk09891	Ascomycota
ASV_002600	0	0	0	0	0	0	0	0	0	0	2.31771	0	0	0.0923848	0	0	0	0	0	0	0	0	0	0	0	0	0	0	0	0	0	0	0	0	0	0	0	0	0	0	Fungi	Ascomycota	Dothideomycetes	Pleosporales	Massarinaceae	Stagonospora		jrk08317	Ascomycota
ASV_001637	0	0	0.262835	0	0	7.02211	0	0	0	0	0	0	0	0	0	0	0	0	0	0	0	0	0	0	0	0	0	0	0	0	0	0	0	0	0	0	0	0	0	0	Fungi	Ascomycota	Dothideomycetes	Capnodiales	Mycosphaerellaceae	Stigmina	Stigmina_carpophila	jrk08416	Ascomycota
ASV_002246	0	0	0	0	0	0	0	0	0	0	0	0	0	0	0	0	0	0	0	1.38322	0	0	0	0	0	0	0	0	0	0	0	0	0	0	0	0	0	0	0.158866	0	Fungi	Ascomycota	Dothideomycetes	Pleosporales	Phaeosphaeriaceae	Paraphoma	Paraphoma_chrysanthemicola	jrk06148	Ascomycota
ASV_001013	0	0	0	0	0	0	0	7.0788	0	0	0	0	0	0	0	0	0	0	0	0	0	0	0	0	0	0	0	0	0	0	0	0	0	0	0	0	0	0	0	0	Fungi	Ascomycota	Sordariomycetes	Xylariales	Sporocadaceae	Discosia	Discosia_pseudoartocreas	jrk02712	Ascomycota
ASV_002172	0	0	0	0	0	0	0	0.384369	0.1343	0	0	0.0223931	0	0	0.0716442	0.0780133	0.0197965	0.751754	0	0	0	0	0	0	0	0	0	0	1.73984	0	0	0	0	0	0.0207987	0	0.01443	0.372825	0	0	Fungi	Ascomycota	Dothideomycetes	Pleosporales	Leptosphaeriaceae	Leptosphaeria		jrk04624	Ascomycota
ASV_000106	0	0	0.350447	0	0	0	0	0	0	9.2337	0	0	0	0	0	0	0	0	0	0	0	0.0462856	0	0	0	0	0	0	0	0	0	0	0	0	0	0	0	0	0	0	Fungi	Ascomycota	Sordariomycetes	Diaporthales	Gnomoniaceae	Apiognomonia	Apiognomonia_errabunda	jrk00492	Ascomycota
ASV_001839	0	0	0	0	0	0	0	2.65855	0	0	0	0	0	0	0	0	0	0	0	0	0	0	0	0	0	0	0	11.8812	0	0	0	0	0	0	0	0	0	0	0	0	Fungi	Ascomycota	Dothideomycetes	Pleosporales	Leptosphaeriaceae	Plenodomus	Plenodomus_biglobosus	jrk06724	Ascomycota
ASV_002545	0	0	0	0	0	0	1.15309	0	0	0	0	0	0	0	0	0	0	0	0	0	0	0	0	0	0	0	2.04896	0	0	0	0	0	0	0	0	0	0	0	0	0	Fungi	Ascomycota	Dothideomycetes	Pleosporales	Leptosphaeriaceae	Plenodomus	Plenodomus_biglobosus	jrk06724	Ascomycota
ASV_001568	0	0	0	0	0	0	0	0	0	1.14231	0	0	0	0	0	0	0	0	0	0	0	0	0	1.77515	0	0	0	0	0	0.91026	0	0	0	0	0	0	0	0	0	0	Fungi	Ascomycota	Sordariomycetes	Glomerellales	Plectosphaerellaceae	Plectosphaerella	Plectosphaerella_alismatis	jrk06713	Ascomycota
ASV_001000	0	0	0	0	0	0	0	0	0	2.33222	0	0	0	0	0	0	0	0	0	0	0	0	0	0	0	0	0	0	2.37398	0.0890472	0	0	0	0	0	0	0	0	0	0	Fungi	Ascomycota	Dothideomycetes	Venturiales	Venturiaceae	Cylindrosympodium	Cylindrosympodium_lauri	jrk02309	Ascomycota
ASV_002458	0	0	0	0	0	0	0	0	0	0	0	0	0	0	0	0	0	0.76846	1.27677	0.204189	0	0	0	0	0	0	0	0	0	0	0	0	0	0	0	0	0	0	0	0	Fungi	Ascomycota	Taphrinomycetes	Taphrinales	Taphrinaceae	Taphrina	Taphrina_tormentillae	jrk08659	Ascomycota
ASV_001112	0	0	0	0	0	0	0	0	0	0	0	0	0	0	0.0204698	0	0	0	0	0	0	0	0	0	0	0	0	0	0	0	0	0	0	2.67943	0	0	0	0	0.708787	0	Fungi	Ascomycota	Dothideomycetes	Pleosporales	Leptosphaeriaceae	Plenodomus	Plenodomus_biglobosus	jrk06724	Ascomycota
ASV_002262	0	0	1.61206	0.943624	0.416146	0	0	0	0.859522	0	0	0.0186609	0	0	0	0.156027	0	0	0	0	0	0	0	0	0	0	0	0	0	0	0	0	0	0	0	0	0	0	0	0	Fungi	Basidiomycota	Tremellomycetes	Cystofilobasidiales	Mrakiaceae	Itersonilia	Itersonilia_pannonica	jrk04199	Basidiomycota
ASV_002439	0	0	0	0	0	0	0	0	0	0	0	0	0	0	0	0.136523	0	1.28633	0	0.665261	0	0	0	0	0	0	0	0	0	0	0	0	0	0	0	0	0	0	0	0	Fungi	Ascomycota	Sordariomycetes	Glomerellales	Glomerellaceae	Colletotrichum		jrk01963	Ascomycota
ASV_002556	0	0	0	0	0	0	0	0	0	0	0	0	0	0	0	0	0	0	0	0	0	0	0	0	0	0	0	5.85059	0	1.29613	0	0	0	0	0	0	0	0	0	0	Fungi	Ascomycota	Eurotiomycetes	Chaetothyriales	Herpotrichiellaceae	Veronaea	Veronaea_japonica	jrk09289	Ascomycota
ASV_002773	0	0	0	0	0	0	0	0	0	0	1.9075	0	0	0	0.00511745	0	0	0	0	0	0	0	0	0	0	0	0	0	0	0	0	0	0	0	0	0	0	0	0	0	Fungi	Ascomycota	Dothideomycetes	Capnodiales	Teratosphaeriaceae	Catenulostroma	Catenulostroma_hermanusense	jrk01487	Ascomycota
ASV_001240	0	0	0	0	0	0	0	0	0	0	0	0	0	0	0.931375	0	0	0	0	0	0	0	0	0	0	0	0	0	0	0	0	0	0	0	0	0	0	0	0	0	Fungi	Ascomycota	Leotiomycetes	Rhytismatales	Rhytismataceae	Lophodermium	Lophodermium_piceae	jrk04797	Ascomycota
ASV_002287	0	0	0	0	0	0	0	0	0	0	0	0	0	0	0	0.702119	0	0	0.261385	0.289817	0	0	0	0	0	0	0	0	0	0	0	0	0	0	0	0	0	0	0	0	Fungi	Ascomycota	Dothideomycetes	Capnodiales	Neodevriesiaceae	Neodevriesia	Neodevriesia_capensis	jrk05613	Ascomycota
ASV_002697	0	0	0	0	0	0	0	0	0	0	0	0	0	0	0	0	0	0	0.0301598	1.12633	0	0	0	0	0	0	0	0	0	0	0	0	0	0	0	0	0	0	0	0	Fungi	Ascomycota	Dothideomycetes	Venturiales	Venturiaceae	Venturia		jrk09274	Ascomycota
ASV_001490	0	0	0	0	0	0	0	0	0	0	0	0	0	0	0	0	0	0	0	0	0	0	0	0	0	0	0	0	0	0	1.19627	0	0.677686	0	0	0	0	0	0	0	Fungi	Ascomycota	Sordariomycetes	Hypocreales	Niessliaceae	Eucasphaeria	Eucasphaeria_capensis	jrk03061	Ascomycota
ASV_001804	0	7.87353	0	0	0	0	0	0	0	0	0	0	0	0	0.235402	0	0	0	0	0	0	0	0	0	0	0	0	0	0	0	0	0	0	0	0	0	0	0	0	0	Fungi	Ascomycota	Dothideomycetes	Botryosphaeriales	Botryosphaeriaceae	Dothiorella	Dothiorella_vidmadera	jrk02768	Ascomycota
ASV_000163	0	0.867948	0	0	0	0	0	0	0	0	0	0	0	0	0	0	0	0	0.492611	0.717955	0	0	0	0	0	0	0	0	0	0	0	0	0	0	0	0	0	0	0	0	Fungi	Ascomycota	Dothideomycetes	Pleosporales	Pleosporaceae	Alternaria		jrk00252	Ascomycota
ASV_002566	0	0.557967	0	0	0	2.08062	0.453876	0	0	0	0	0	0	0	0	0	0	0	0	0	0	0	0	0	0	1.57259	0	0	0	0	0	0	0	0	0	0	0	0	0	0	Fungi	Ascomycota	Leotiomycetes	Helotiales	Helotiaceae	Collophora	Collophora_sp	jrk09891	Ascomycota
ASV_002978	0	0	0	0	0	5.29909	0	0	0	0	0	0	0	0	0	0	0	0	0	0	0	0	0	0	0	0	0	0	0	0	0	0	0	0	0	0	0	0	0	0	Fungi	Ascomycota	Leotiomycetes	Helotiales	Helotiaceae	Collophora	Collophora_sp	jrk09891	Ascomycota
ASV_002055	0	0	0	0	0	0	0	0	0	0	1.47677	0	0	0	0.0818791	0	0	0	0	0	0	0	0	0	0	0	0	0	0	0	0	0	0	0	0	0	0	0	0	0	Fungi	Ascomycota	Leotiomycetes	Helotiales	Helotiales_fam_Incertae_sedis	Cystodendron	Cystodendron_sp	jrk02338	Ascomycota
ASV_002908	0	0	0	0	0	0	0	0	0	0	0	0	0	0	0	0	0	0	0	0	0	0	0	0	0	0	0	0	0	0	0	0	0	0	0	6.17978	0	0	0	0	Fungi	Ascomycota	Dothideomycetes	Pleosporales	Leptosphaeriaceae	Plenodomus	Plenodomus_biglobosus	jrk06724	Ascomycota
ASV_001693	0	0.743955	0.578237	0.314541	0.457761	0.357607	0	1.44138	0	0	0	0	0	0	0.0409396	0	0	0	0	0	0	0	0	0	0	0	0	0	0	0	0	0	0	0	0	0	0	0	0	0	Fungi	Ascomycota	Sordariomycetes	Diaporthales	Valsaceae	Cytospora	Cytospora_ribis	jrk02361	Ascomycota
ASV_003064	0	0	0	0	0	0	0	0	0	0	0	0	0	0	0	0	0	0	0	0	0	0	0	0	0	0	0	0	0	0	0	0	0	0	0	0	0	5.50953	0	0	Fungi	Ascomycota	Dothideomycetes	Capnodiales	Teratosphaeriaceae	Devriesia		jrk02515	Ascomycota
ASV_002957	0	0	0	0	0	0	0	0	0	0	0	0	0	0	0	0	0	0	0	0	0	0	0	0	0	0	0	0	0	1.28624	0	0	0	0	0	0	0	0	0	0	Fungi	Ascomycota	Dothideomycetes	Pleosporales	Melanommataceae	Herpotrichia		jrk03824	Ascomycota
ASV_000225	0.191571	0.867948	0.140179	0	0.0832293	0	0	0	0.725222	1.90386	0	0	0	0.0659892	0	0	0	0	0	0	0	0.347142	0.0748503	0	0	0	0	0	0.162602	0	0	0	0	0	0	0	0	0	0	0	Fungi	Ascomycota	Leotiomycetes	Helotiales	Dermateaceae	Dermea		jrk02494	Ascomycota
ASV_001045	0	0	0	0	0	0	0	0	0	0	0.851195	0	0	0.48832	0	0	0	0	0	0	0	0	0	0	0	0	0	0	0	0	0.105166	0	0	0	0	0	0	0	0	0	Fungi	Basidiomycota	Exobasidiomycetes	Exobasidiales	Exobasidiaceae	Exobasidium	Exobasidium_arescens	jrk03101	Basidiomycota
ASV_000766	0	0	0	0	0	0	0	0	0	0	0	0	0	0	0	0	0	0	0	0	0	0	0	0	0	0	0	0	0	0	0	0	0	0	0	0	0	5.17813	0	0	Fungi	Ascomycota	Sordariomycetes	Hypocreales	Nectriaceae	Ilyonectria	Ilyonectria_macrodidyma	jrk04109	Ascomycota
ASV_003076	0	0	0	0	0	0	0	0	0	0	0	0	0	0	0	0	0	0	0	0	0	0	0	0	0	0	0	0	0	0	0	0	0	0	0	0.518583	0	4.68103	0	0	Fungi	Ascomycota	Dothideomycetes	Pleosporales	Leptosphaeriaceae	Plenodomus	Plenodomus_biglobosus	jrk06724	Ascomycota
ASV_002182	0	0	0	0	0	0	0	0	0	0	0	0	0	0.079187	0.327517	0	0	0	0	0	0	0	0	0	0	0	0	0	0	0	0.354936	0	0.0413223	0	0.103993	0	0	0	0	0	Fungi	Ascomycota	Sordariomycetes	Diaporthales	Diaporthaceae	Diaporthe		jrk02536	Ascomycota
ASV_003047	0	0	0	0	0	0	0	0	0	0	0	0	0	0	0	0	0	0	0	0	0	0	0	0	0	0	1.68631	0	0	0	0	0	0	0	0	0	0	0	0	0.195519	Fungi	Ascomycota	Dothideomycetes	Pleosporales	Leptosphaeriaceae	Plenodomus	Plenodomus_biglobosus	jrk06724	Ascomycota
ASV_002500	0	0	0	0	0	0	0	0	0	0	0	0	0	0	0	0	0	0	0	0	0	0	0	0	0	0	0	0	0	0	0	0	0	0	0	4.96975	0	0	0	0	Fungi	Ascomycota	Sordariomycetes	Hypocreales	Nectriaceae	Volutella		jrk09372	Ascomycota
ASV_002272	0	0	0.175223	0	0	0.325098	0	2.01794	0.10744	0.142789	0.215363	0	0	0	0	0	0	0	0	0	0	0	0	0	0	0	0	0	0	0	0	0	0	0	0	0	0	0	0	0	Fungi	Ascomycota	Dothideomycetes	Pleosporales	Leptosphaeriaceae	Leptosphaeria	Leptosphaeria_bellynckii	jrk04624	Ascomycota
ASV_002976	0	0	0	0	0	0	0	0	0	0	0	0	0	0	0	0	0	1.36986	0	0.184429	0	0	0	0	0	0	0	0	0	0	0	0	0	0	0	0	0	0	0	0	Fungi	Ascomycota	Dothideomycetes	Capnodiales	Neodevriesiaceae	Neodevriesia	Neodevriesia_capensis	jrk05613	Ascomycota
ASV_000802	0	0.247985	0.175223	0	0	0	0	0	0	0	0	0	0	0	0	0.0520088	0.102942	0.283996	0.241279	0.131735	0	0	0	0	0	0	0	0	0	0	0	0	0	0	0	0	0	0	0	0	Fungi	Ascomycota	Dothideomycetes	Pleosporales	Didymellaceae	Neoascochyta	Neoascochyta_graminicola	jrk05573	Ascomycota
ASV_001800	0	0	0.52567	1.13719	0	0	0	0	0	0	0	0	0	0	0	0	0	0	0	0	0	0	0	0	0.923719	0	0	0	0	0	0	0	0	0	0	0	0	0	0	0	Fungi	Ascomycota	Sordariomycetes	Hypocreales	Nectriaceae	Cylindrocarpon	Cylindrocarpon_faginatum	jrk10011	Ascomycota
ASV_002772	0.893997	0	0	0	0	0	0	0	0	0	0	0	0	0	0	0.17553	0	0	0.0904795	0.362271	0	0	0	0	0	0	0	0	0	0	0	0	0	0	0	0	0	0	0	0	Fungi	Ascomycota	Dothideomycetes	Capnodiales	Mycosphaerellaceae	Septoria		jrk07994	Ascomycota
ASV_003278	0	0	0	0	0	0	0	0	0	0	0	0	0	0	0	0	0	0	0	0	2.27038	0	0	0.986193	0	0	0	0	0	0	0	0.1093	0	0	0	0	0	0	0	0	Fungi	Ascomycota	Sordariomycetes	Hypocreales	Nectriaceae	Ilyonectria	Ilyonectria_mors-panacis	jrk04109	Ascomycota
ASV_002077	0	0	0	0	0	0	0	2.30621	0.483481	0	0	0	0	0	0	0	0	0	0	0	0	0	0	0	0	0	0	0	0.227642	0	0	0	0	0	0	0	0	0	0	0	Fungi	Ascomycota	Sordariomycetes	Xylariales	Sporocadaceae	Adisciso	Adisciso_yakushimense	jrk10077	Ascomycota
ASV_000930	0	0	0	0	0	0.162549	0	0	0	0	0.215363	0.0709114	0	0.422331	0.0358221	0	0	0	0	0	0	0	0	0	0	0	0	0	0	0	0.223478	0	0	0	0.0138658	0	0	0	0	0	Fungi	Basidiomycota	Exobasidiomycetes	Exobasidiales	Exobasidiaceae	Exobasidium	Exobasidium_pieridis-ovalifoliae	jrk03101	Basidiomycota
ASV_000138	0	0	0.490626	1.04041	0	0	0	0	0	0	0	0	0	0	0	0	0	0	0.301598	0	0	0	0	0	0	0	0	0	0	0	0	0	0	0	0	0	0	0	0	0	Fungi	Ascomycota	Leotiomycetes	Helotiales	Dermateaceae	Naevala	Naevala_sp	jrk05502	Ascomycota
ASV_002652	0	0	0	0	0	0	0	0	0	0	0	0	0	0	0	0	0	0	0	0	0	0	0	0	0	0	0	0	0	0.969625	0	0	0	0	0	0	0	0	0	0	Fungi	Ascomycota	Sordariomycetes	Glomerellales	Plectosphaerellaceae	Plectosphaerella	Plectosphaerella_sp	jrk06713	Ascomycota
ASV_001700	0	0	0	0	0	0	0	0	0	0	0	0.138091	1.31942	0	0.0614093	0	0	0	0	0	0	0	0	0	0	0	0	0	0	0	0	0	0	0	0	0	0	0	0	0	Fungi	Basidiomycota	Exobasidiomycetes	Exobasidiales	Exobasidiaceae	Exobasidium	Exobasidium_arescens	jrk03101	Basidiomycota
ASV_003041	0	0	0	0	0	0	0	0.576553	1.55788	0	0	0	0	0	0	0	0	0	0	0	0	0	0	0	0	0	0	0	0.260163	0	0	0	0	0	0	0	0	0	0	0	Fungi	Ascomycota	Dothideomycetes	Pleosporales	Leptosphaeriaceae	Leptosphaeria		jrk04624	Ascomycota
ASV_002508	0	0	0	2.22599	0	0	0	0	0	0	0	0	0	0	0	0	0	0	0	0	0	0	0	0	0	0	0	0	0	0	0	0	0	0	0	0	0	0	0	0	Fungi	Ascomycota	Dothideomycetes	Pleosporales	Leptosphaeriaceae	Plenodomus	Plenodomus_biglobosus	jrk06724	Ascomycota
ASV_003335	0	0	0	0	0	0	0	0	0	0	0	0	0	0	0	0	0	0	0	0	0	0	0	0	0	0	0	0	0	0	1.20941	0	0	0	0	0	0	0	0	0	Fungi	Ascomycota	Leotiomycetes	Helotiales	Helotiaceae	Collophora	Collophora_sp	jrk09891	Ascomycota
ASV_001563	0	0	0	0	0	0	0	0	0	0	0	0	0	0.329946	0.102349	0	0	0	0	0	0	0	0	0	0	0	0	0	0	0	0.105166	0	0.305785	0	0	0	0	0	0	0	Fungi	Ascomycota	Dothideomycetes	Capnodiales	Teratosphaeriaceae	Devriesia		jrk02515	Ascomycota
ASV_001957	0.893997	0	0	0	0	2.37321	0	0	0	0	0	0	0	0	0	0	0	0	0	0	0	0	0	0	0	0	0	0	0	0	0	0	0	0	0	0	0	0	0	0	Fungi	Ascomycota	Leotiomycetes	Helotiales	Helotiaceae	Collophora	Collophora_sp	jrk09891	Ascomycota
ASV_003510	0	0	0	0	0	0	0	0	0	0	0	0.223931	0	0.329946	0	0	0	0	0	0	0	0	0	0	0	0	0	0	0	0	0	0	0	0	0	0	0	0	0	0	Fungi	Ascomycota	Dothideomycetes	Pleosporales	Didymellaceae	Neoascochyta	Neoascochyta_paspali	jrk05573	Ascomycota
ASV_000512	0	0	0.140179	0	0	0	0.0368008	0	0	0	0	0	0	0	0	0	0	0	0	0	0	0	0.243263	0	1.75805	0	0	0	0	0	0	0	0	0	0	0	0	0	0	0	Fungi	Basidiomycota	Agaricomycetes	Cantharellales	Ceratobasidiaceae	Ceratobasidium	Ceratobasidium_sp	jrk01540	Basidiomycota
ASV_003499	0	0	0	0	0	0	0	0	2.22938	0	0	0	0	0	0	0	0	0	0	0	0	0	0	0	0	0	0	0	0	0	0	0	0	0	0	0	0	0	0	0	Fungi	Ascomycota	Sordariomycetes	Hypocreales	Hypocreales_fam_Incertae_sedis	Cylindrium	Cylindrium_elongatum	jrk02296	Ascomycota
ASV_002503	0	0	0	0	0	0	0	0	0	0	0	0	0	0	0	0	0	0	0	0	0	0	0	0	0	0	0	0	1.34959	0	0	0	0	0	0	0	0	0	0	0	Fungi	Ascomycota	Dothideomycetes	Pleosporales	Leptosphaeriaceae	Plenodomus	Plenodomus_biglobosus	jrk06724	Ascomycota
ASV_003088	2.17114	0	0	0	0	0	0.196271	0	0	0	0	0	0	0	0	0	0	0	0	0	0	0	0.243263	0	0	0	0.344515	0	0	0	0	0	0	0	0	0	0	0	0	0	Fungi	Ascomycota	Dothideomycetes	Pleosporales	Leptosphaeriaceae	Plenodomus	Plenodomus_biglobosus	jrk06724	Ascomycota
ASV_002127	0	0	0	0	0	0	0	0.384369	0	0	0	0	0	0	0	0	0	0	0	0	0	0	0	0	0	0	0	0	1.13821	0	0	0	0	0	0	0	0	0	0	0	Fungi	Ascomycota	Dothideomycetes	Pleosporales	Dictyosporiaceae	Pseudocoleophoma	Pseudocoleophoma_calamagrostidis	jrk07048	Ascomycota
ASV_003572	0	0	0	0	0	0	0	0	0	0	0	0	0	0	0	0	0	0	0	0	0	0	0	0	0	0	0	0	0	0	0	0	0	0	0	0	0	3.35543	0	0	Fungi	Ascomycota	Leotiomycetes	Helotiales	Helotiales_fam_Incertae_sedis	Rhexocercosporidium		jrk07532	Ascomycota
ASV_003831	0	0	0	0	0	0	0	0	0	3.85531	0	0	0	0	0	0	0	0	0	0	0	0	0	0	0	0	0	0	0	0	0	0	0	0	0	0	0	0	0	0	Fungi	Ascomycota	Leotiomycetes	Helotiales	Helotiaceae	Collophora	Collophora_sp	jrk09891	Ascomycota
ASV_003515	0	0	0	0	0	0	0	0	0	0	0	0	0	0	0	0	0	0.283996	0	0.0988012	0	0	0	0	0	0	0	0	0	0	0	0	0	0	0	0	0	0	0	0.391039	Fungi	Ascomycota	Dothideomycetes	Pleosporales	Phaeosphaeriaceae	Chaetosphaeronema	Chaetosphaeronema_sp	jrk01642	Ascomycota
ASV_003394	0	0	0	0	0	0	0	0	0	0	0	0	0	0.237561	0	0	0	0	0	0	0	0	0	0	0	0	0	0	0	0	0	0	0	0	0	0.821089	0.41847	0.538525	0	0	Fungi	Ascomycota	Dothideomycetes	Venturiales	Venturiaceae	Venturia		jrk09274	Ascomycota
ASV_002755	0	0	0	0	0	0	0	0	0	0	0	0	0	0	0	0	0	0.417641	0.432291	0.0724542	0	0	0	0	0	0	0	0	0	0	0	0	0	0	0	0	0	0	0	0	Fungi	Ascomycota	Dothideomycetes	Capnodiales	Mycosphaerellaceae	Periconiella	Periconiella_sp	jrk06307	Ascomycota
ASV_003662	0	0	0	0	0	0	0	0	0	0	0	0.29111	0	0	0	0	0	0	0	0	0	0	0	0	0	0	0	0	0	0	0	0	0	0	0	0	0	0	0	0	Fungi	Ascomycota	Leotiomycetes	Rhytismatales	Rhytismataceae	Lophodermium	Lophodermium_piceae	jrk04797	Ascomycota
ASV_001559	0	0	0	0	0	1.3329	0	0	0.376041	0	0	0	0	0	0	0	0	0	0	0	0	0	0	0	0	0	0	0	0	0.197883	0	0	0	0	0	0	0	0	0	0	Fungi	Ascomycota	Dothideomycetes	Botryosphaeriales	Botryosphaeriaceae	Dothiorella		jrk02768	Ascomycota
ASV_002947	0	0	0	1.33075	0	0	0	0	0.537201	0	0	0	0	0	0	0	0	0	0	0	0	0	0	0	0	0	0	0	0	0	0	0	0	0	0	0	0	0	0	0	Fungi	Ascomycota	Dothideomycetes	Pleosporales	Leptosphaeriaceae	Leptosphaeria		jrk04624	Ascomycota
ASV_003082	0	0	0	0	0	0	0	0	0	0	0	0	0	0	0	0	0	0	0	0	0	0	0	0	1.63886	0	0	0	0.260163	0	0	0	0	0	0	0	0	0	0	0	Fungi	Ascomycota	Sordariomycetes	Hypocreales	Nectriaceae	Ilyonectria		jrk04109	Ascomycota
ASV_003469	0	0	0	0.048391	0	0	0	0.288277	0.10744	0	0	0	0	0	0	0	0	0	0	0	0	0	0	1.08481	0	0	0	0	0	0	0	0	0	0	0	0	0	0	0	0	Fungi	Ascomycota	Dothideomycetes	Pleosporales	Leptosphaeriaceae	Leptosphaeria		jrk04624	Ascomycota
ASV_002106	0	0.557967	0.455581	0	0	0.975293	0	0	0.10744	0	0	0	0	0	0	0	0	0	0	0	0	0	0	0	0	0	0	0	0	0	0	0	0	0	0	0	0	0	0	0	Fungi	Ascomycota	Dothideomycetes	Pleosporales	Phaeosphaeriaceae	Muriphaeosphaeria	Muriphaeosphaeria_sp	jrk05338	Ascomycota
ASV_003883	0	0	0	0	0	0	0	0	0	0	0	0.253788	0	0	0	0	0	0	0	0	0	0	0	0	0	0	0	0	0	0	0	0	0	0	0	0	0	0	0	0	Fungi	Ascomycota	Sordariomycetes	Xylariales	Microdochiaceae	Microdochium		jrk05146	Ascomycota
ASV_004129	0	0	0	0	0	0	0	0	0	0	0	0	0	0	0	0.110519	0	0	0	0	0	0	0	0	0	0	0	0	0	0	0	0	0	0	0	0	0	0	0.586582	0	Fungi	Ascomycota	Dothideomycetes	Capnodiales	Neodevriesiaceae	Neodevriesia	Neodevriesia_poagena	jrk05613	Ascomycota
ASV_002234	0	0	0	0	0	0	0	0	0	0	0	0	0	0.844661	0	0	0	0	0	0	0	0	0	0	0	0	0	0	0	0	0	0	0	0	0	0	0	0	0	0	Fungi	Ascomycota	Dothideomycetes	Venturiales	Sympoventuriaceae	Fusicladium	Fusicladium_cordae	jrk03296	Ascomycota
ASV_000736	0	0	0	0	0	0	0	0	0	0	0	0	0	0	0	0.0715122	0.0435523	0.334113	0.221172	0	0	0	0	0	0	0	0	0	0	0	0	0	0	0	0	0	0	0	0	0	Fungi	Ascomycota	Dothideomycetes	Capnodiales	Capnodiales_fam_Incertae_sedis	Phaeotheca	Phaeotheca_fissurella	jrk06440	Ascomycota
ASV_003927	0	0	0	0	2.66334	0	0	0	0	0	0	0	0	0	0	0	0	0	0	0	0	0	0	0	0	0	0	0	0	0	0	0	0	0	0	0	0	0	0	0	Fungi	Ascomycota	Eurotiomycetes	Chaetothyriales	Herpotrichiellaceae	Veronaea	Veronaea_compacta	jrk09289	Ascomycota
ASV_004114	0	0	0	0	0	0	0	0	0	0	0	0	0	0	0.327517	0	0	0	0	0	0	0	0	0	0	0	0	0	0	0	0	0	0	0	0	0	0	0	0	0	Fungi	Ascomycota	Leotiomycetes	Rhytismatales	Rhytismataceae	Lophodermium	Lophodermium_piceae	jrk04797	Ascomycota
ASV_000241	0	2.47985	0	0.338737	0	0	0	0.288277	0	0	0	0	0	0	0	0	0	0	0	0	0	0	0	0	0	0	0	0	0	0	0	0	0	0	0	0	0	0	0	0	Fungi	Ascomycota	Sordariomycetes	Hypocreales	Nectriaceae	Gibberella	Gibberella_tricincta		Ascomycota
ASV_002120	0	0	0.385492	0	0	1.20286	0	0	0	0	0	0	0	0	0	0	0	0	0	0	0	0	0	0	0	0	0	0	0	0	0	0	0	0	0	0	0	0	0	0	Fungi	Ascomycota	Sordariomycetes	Xylariales	Amphisphaeriaceae	Seimatosporium	Seimatosporium_sp	jrk07960	Ascomycota
ASV_001070	0	0	0	0	0	0	0	0	1.58474	0	0	0	0	0	0	0	0	0	0	0	0	0	0	0	0	0	0	0	0	0	0	0	0	0	0	0	0	0	0	0	Fungi	Ascomycota	Taphrinomycetes	Taphrinales	Taphrinaceae	Taphrina	Taphrina_wiesneri	jrk08659	Ascomycota
ASV_000004	0	0	0	0	0	0	0	0	0	0	0	0	0	0	0	0	0	0	0	0	0	0	0	0	0	0	0	0	0	0	0	0	0	0	0	0	0	2.36123	0	0	Fungi	Ascomycota	Sordariomycetes	Hypocreales	Nectriaceae	Fusarium	Fusarium_solani	jrk03281	Ascomycota
ASV_004357	0	0	0	0	0	0	0	0	0	0	0	0	0	0	0	0	0	0	0	0	0	0	0	0	0	0	0	0	0	0	0	0	0	0	0	0	0	0	0	0.415479	Fungi	Ascomycota	Dothideomycetes	Pleosporales	Leptosphaeriaceae	Plenodomus	Plenodomus_biglobosus	jrk06724	Ascomycota
ASV_001662	0	0	0	0	0	0	0	0	0	0	0	0	0	0	0	0	0	0	0	0	0	0	0	0	0	0	0	0	0.813008	0	0	0	0	0	0	0	0	0	0	0	Fungi	Ascomycota	Dothideomycetes	Pleosporales	Dictyosporiaceae	Pseudocoleophoma	Pseudocoleophoma_calamagrostidis	jrk07048	Ascomycota
ASV_001056	0	0.123993	0	0	0	0.260078	0	0.192184	0	0	0	0	0	0	0	0	0	0	0	0	0	0.763712	0	0	0	0	0	0	0	0	0	0	0	0	0	0	0	0	0	0	Fungi	Ascomycota	Leotiomycetes	Helotiales	Helotiales_fam_Incertae_sedis	Coleophoma		jrk01942	Ascomycota
ASV_000554	0	0	0	0.362932	0	0.682705	0	0	0	0	0	0	0	0	0	0	0	0	0	0	0	0	0.224551	0	0	0	0	0	0	0	0	0	0	0	0	0	0	0	0	0	Fungi	Basidiomycota	Agaricomycetes	Cantharellales	Ceratobasidiaceae	Ceratobasidium	Ceratobasidium_sp	jrk01540	Basidiomycota
ASV_004354	0	0	0	0	0	0	0	1.53748	0	0	0	0	0	0	0	0	0	0	0	0	0	0	0	0	0	0	0	0	0	0	0	0	0	0	0	0	0	0	0	0	Fungi	Ascomycota	Dothideomycetes	Pleosporales	Phaeosphaeriaceae	Chaetosphaeronema		jrk01642	Ascomycota
ASV_000558	0	0	0	0	0	1.17035	0	0	0	0	0	0	0	0	0	0	0	0	0	0	0	0	0	0.0394477	0	0	0	0	0	0.0890472	0	0	0	0	0	0	0	0	0	0	Fungi	Ascomycota	Leotiomycetes	Helotiales	Dermateaceae	Dermea		jrk02494	Ascomycota
ASV_002757	3.00128	0	0	0	0	0	0	0	0	0	0	0	0	0	0	0	0	0	0	0	0	0	0	0	0	0	0	0	0	0	0	0	0	0	0	0	0	0	0	0	Fungi	Ascomycota	Dothideomycetes	Pleosporales	Didymellaceae	Phoma	Phoma_aloes	jrk06518	Ascomycota
ASV_002489	0	0	0.806028	0	0	0	0	0	0	0	0	0	0	0	0	0	0	0	0	0	0	0	0	0	0	0	0	0	0	0	0	0	0	0	0	0	0	0	0	0	Fungi	Ascomycota	Dothideomycetes	Pleosporales	Leptosphaeriaceae	Leptosphaeria	Leptosphaeria_rubefaciens	jrk04624	Ascomycota
ASV_003123	0	0	0	0	0	0	0	0	0	0	0	0	0	0.0923848	0.0204698	0	0	0	0.331758	0	0	0	0	0	0	0	0	0	0	0	0	0	0	0	0	0	0	0	0	0	Fungi	Ascomycota	Dothideomycetes	Capnodiales	Mycosphaerellaceae	Acrodontium	Acrodontium_crateriforme	jrk00093	Ascomycota
ASV_000532	0	0	0	0	0	0	0	0	1.12812	0	0	0	0	0	0	0	0	0	0	0	0	0	0	0	0	0	0	0	0.0162602	0	0	0	0	0	0	0	0	0	0	0	Fungi	Ascomycota	Sordariomycetes	Xylariales	Bartaliniaceae	Truncatella	Truncatella_angustata	jrk09080	Ascomycota
ASV_002940	0	0	0	0	0	0	0	0	0	0	0	0	0	0	0	0	0	0	0	0	0.877193	0	0.299401	0	0.297974	0	0	0	0	0	0	0	0	0	0	0	0	0	0	0	Fungi	Ascomycota	Sordariomycetes	Hypocreales	Nectriaceae	Volutella		jrk09372	Ascomycota
ASV_003527	0.510856	0	0	0	0	0	0	0	0	0	0	0	0	0	0	0	0	0	0	0	0	0	0	0	0	0	0	0	0	0	0	0	0	0	0	0	0	0	0	0.285132	Fungi	Ascomycota	Dothideomycetes	Pleosporales	Dictyosporiaceae	Pseudocoleophoma	Pseudocoleophoma_calamagrostidis	jrk07048	Ascomycota
ASV_002995	0	0	0	0	0	0	0	0	0	0	0	0.126894	0	0	0	0	0	0	0	0.052694	0	0	0	0	0	0	0	0	0	0	0	0	0	0	0	0	0	0	0	0	Fungi	Ascomycota	Leotiomycetes	Helotiales	Helotiales_fam_Incertae_sedis	Cystodendron	Cystodendron_sp	jrk02338	Ascomycota
ASV_002902	0	0	0	0	0	0	0	0	0	1.99905	0	0	0	0	0	0	0	0	0	0	0	0	0	0	0	0	0	0	0	0	0	0	0	0	0	0	0	0	0	0	Fungi	Ascomycota	Dothideomycetes	Pleosporales	Melanommataceae	Herpotrichia	Herpotrichia_parasitica	jrk03824	Ascomycota
ASV_002531	0	0	0	0	0	0	0	0.544523	0	0	0	0	0	0	0	0	0	0	0	0	0	0.162	0	0	0	0	0	0	0.292683	0	0	0	0	0	0	0	0	0	0	0	Fungi	Basidiomycota	Tremellomycetes	Cystofilobasidiales	Mrakiaceae	Itersonilia	Itersonilia_perplexans	jrk04199	Basidiomycota
ASV_003230	0	0	0	0	0	0	0	0	0	0	0.143575	0	0	0	0	0	0.0079186	0.367524	0	0.00658675	0	0	0	0	0	0	0	0	0	0	0	0	0	0	0	0	0	0	0	0	Fungi	Ascomycota	Dothideomycetes	Pleosporales	Leptosphaeriaceae	Leptosphaeria		jrk04624	Ascomycota
ASV_000726	0	0	0.122656	0	0	0.260078	0	0.608584	0	0.190386	0	0	0	0	0	0	0	0	0	0	0	0	0	0	0	0	0	0	0	0	0	0	0	0	0	0	0	0	0	0	Fungi	Ascomycota	Dothideomycetes	Myriangiales	Elsinoaceae	Sphaceloma		jrk09685	Ascomycota
ASV_003113	0	0	0	0	0	0	0	0.128123	0	0	0	0	0	0	0	0	0	0	0	0	0	0	0	0	0	0	0.6165	0	0	0	0	0	0	0	0	0	0	0	0	0	Fungi	Ascomycota	Sordariomycetes	Hypocreales	Nectriaceae	Volutella		jrk09372	Ascomycota
ASV_000771	0.957854	0	0	0	0	0	0	0	0	0	0	0	0	0	0	0	0	0	0	0	0	0	0	0	0.268176	0	0	0	0.0325203	0.108835	0	0	0	0	0	0	0	0	0	0	Fungi	Basidiomycota	Agaricomycetes	Polyporales	Ganodermataceae	Ganoderma		jrk03332	Basidiomycota
ASV_003654	0	0	0	0	0	0	0	0	0	0	0	0	0	0	0	0	0	0	0	0	0	0	0	0	0	0	0	0	0	0	0	0	0	0.708134	0	0	0	0	0	0	Fungi	Ascomycota	Sordariomycetes	Hypocreales	Nectriaceae	Ilyonectria	Ilyonectria_macrodidyma	jrk04109	Ascomycota
ASV_001440	0	0	0	0	0	0	0	0	0.940102	0	0	0	0	0	0	0	0	0	0	0	0	0	0	0	0	0	0	0	0	0	0	0	0	0	0	0	0	0	0	0	Fungi	Ascomycota	Dothideomycetes	Capnodiales	Mycosphaerellaceae	Septoria		jrk07994	Ascomycota
ASV_004369	0	0	0	0.846842	0	0	0	0	0	0	0	0	0	0	0	0	0	0	0	0	0	0	0	0	0	0	0	0	0	0	0	0	0	0	0	0	0	0	0	0	Fungi	Ascomycota	Eurotiomycetes	Chaetothyriales	Herpotrichiellaceae	Veronaea	Veronaea_compacta	jrk09289	Ascomycota
ASV_004485	0	0	0	0	0	0	0	0	0	0	0	0	0	0	0	0	0	0	0	0.230536	0	0	0	0	0	0	0	0	0	0	0	0	0	0	0	0	0	0	0	0	Fungi	Ascomycota	Sordariomycetes	Hypocreales	Nectriaceae	Volutella		jrk09372	Ascomycota
ASV_004383	0	0	0	0	0	0	0	0	0	0	0	0	0	0	0	0	0	0	0	0	0	0	0	0	0	0	0	0.540054	0.471545	0	0	0	0	0	0	0	0	0	0	0	Fungi	Ascomycota	Dothideomycetes	Pleosporales	Leptosphaeriaceae	Plenodomus	Plenodomus_biglobosus	jrk06724	Ascomycota
ASV_001359	0	1.48791	0.0700894	0	0	0	0	0	0.16116	0	0	0	0	0	0	0	0	0	0	0	0	0	0	0	0	0	0	0	0	0	0	0	0	0	0	0	0	0	0	0	Fungi	Ascomycota	Sordariomycetes	Diaporthales	Diaporthaceae	Diaporthe		jrk02536	Ascomycota
ASV_004353	0	2.10787	0	0	0	0	0	0	0	0	0	0	0	0	0	0	0	0	0	0	0	0	0	0	0	0	0	0	0	0	0	0	0	0	0	0	0	0	0	0	Fungi	Ascomycota	Dothideomycetes	Botryosphaeriales	Botryosphaeriaceae	Botryosphaeria	Botryosphaeria_quercuum	jrk01131	Ascomycota
ASV_001713	0	1.98388	0	0	0	0	0	0	0	0	0	0	0	0	0	0	0	0	0	0	0	0	0	0	0	0	0	0	0	0	0	0	0	0	0	0	0	0	0	0	Fungi	Ascomycota	Leotiomycetes	Helotiales	Sclerotiniaceae	Botrytis	Botrytis_caroliniana	jrk01136	Ascomycota
ASV_000517	0	0	0	0	0	0	0	0	0	0	0	0	0	0	0.158641	0	0	0	0	0	0	0	0	0	0	0	0	0	0	0	0	0	0	0	0	0	0	0	0	0	Fungi	Ascomycota	Sordariomycetes	Hypocreales	Nectriaceae	Nectria	Nectria_dacryocarpa	jrk05545	Ascomycota
ASV_003804	0	0	0	0.290346	0	0	0	0.0640615	0	0.809139	0	0	0	0	0	0	0	0	0	0	0	0	0	0	0	0	0	0	0	0	0	0	0	0	0	0	0	0	0	0	Fungi	Ascomycota	Sordariomycetes	Diaporthales	Sydowiellaceae	Sydowiella	Sydowiella_centaureii	jrk08529	Ascomycota
ASV_006524	0	0	0	0	0	0	0	0	0	0	0	0	0.920528	0	0	0	0	0	0	0	0	0	0	0	0	0	0	0	0	0	0	0	0	0	0	0	0	0	0	0	Fungi	Ascomycota	Dothideomycetes	Venturiales	Venturiaceae	Venturia		jrk09274	Ascomycota
ASV_000184	0	0	0	0	0	0.617685	0	0	0.268601	0	0	0	0	0	0	0	0	0	0	0	0	0	0	0	0	0	0	0	0	0	0	0	0	0	0	0	0	0	0	0	Fungi	Ascomycota	Leotiomycetes	Erysiphales	Erysiphaceae	Erysiphe		jrk03040	Ascomycota
ASV_001986	0	0	0	0	0	0	0	0	0	0	0	0	0	0.105583	0	0	0.0514709	0.133645	0	0	0	0	0	0	0	0	0	0	0	0	0	0	0	0	0	0	0	0	0	0	Fungi	Ascomycota	Dothideomycetes	Pleosporales	Phaeosphaeriaceae	Muriphaeosphaeria	Muriphaeosphaeria_sp	jrk05338	Ascomycota
ASV_000607	0	0	0	0	0	0	0	0	0.0805802	0	0	0	0	0	0	0.0130022	0	0	0.100533	0.0922145	0	0	0	0	0	0	0	0	0	0	0	0	0	0	0	0	0	0	0	0	Fungi	Ascomycota	Dothideomycetes	Pleosporales	Pleosporaceae	Stemphylium	Stemphylium_sp	jrk08373	Ascomycota
ASV_005033	0	0	0	0.701669	0	0	0	0	0	0	0	0	0	0	0	0	0	0	0	0	0	0	0	0	0	0	0	0	0	0	0	0	0	0	0	0	0	0	0	0	Fungi	Ascomycota	Leotiomycetes	Helotiales	Helotiales_fam_Incertae_sedis	Roesleria	Roesleria_subterranea	jrk07660	Ascomycota
ASV_001308	0	0	0	0	0	0	0	0	0	1.3327	0	0	0	0	0	0	0	0	0	0	0	0	0	0	0	0	0	0	0	0	0	0	0	0	0	0	0	0	0	0	Fungi	Ascomycota	Sordariomycetes	Glomerellales	Glomerellaceae	Colletotrichum	Colletotrichum_circinans	jrk01963	Ascomycota
ASV_005264	0.63857	0	0	0	0	0	0	0	0	0	0	0	0	0	0.092114	0	0	0	0	0	0	0	0	0	0	0	0	0	0	0	0	0	0	0	0	0	0	0	0	0	Fungi	Ascomycota	Eurotiomycetes	Chaetothyriales	Herpotrichiellaceae	Veronaea	Veronaea_compacta	jrk09289	Ascomycota
ASV_002174	0	0	0	0	0	0	0	0	0	0	0	0.0298574	0	0	0	0	0	0	0	0	0	0	0	0	0	0	0	0	0	0	0.184041	0	0	0	0	0.216076	0	0	0	0	Fungi	Ascomycota	Dothideomycetes	Capnodiales	Teratosphaeriaceae	Devriesia		jrk02515	Ascomycota
ASV_001237	0	0	0	0	0	0	0	0	0	0	0	0	0	0	0	0	0	0.451052	0	0	0	0	0	0	0	0	0	0	0	0	0	0	0	0	0	0	0	0	0	0	Fungi	Ascomycota	Dothideomycetes	Pleosporales	Didymellaceae	Didymella	Didymella_boeremae	jrk02608	Ascomycota
ASV_002724	1.02171	0	0	0.241955	0	0	0	0	0	0	0	0	0	0	0	0	0	0	0	0	0	0	0	0	0	0	0	0	0	0	0	0	0	0	0	0	0	0	0	0	Fungi	Basidiomycota	Exobasidiomycetes	Exobasidiales	Exobasidiaceae	Exobasidium	Exobasidium_pieridis-ovalifoliae	jrk03101	Basidiomycota
ASV_005022	0	0	0	0.629083	0	0	0	0	0	0	0	0	0	0	0	0	0	0	0	0	0	0	0	0	0	0	0	0	0	0	0	0	0	0	0	0	0	0	0	0	Fungi	Ascomycota	Leotiomycetes	Helotiales	Dermateaceae	Neofabraea	Neofabraea_vagabunda	jrk05620	Ascomycota
ASV_005610	0	0	0	0	0.582605	0	0.147203	0	0	0	0	0	0	0	0	0	0	0	0	0	0	0	0	0	0	0	0	0	0	0	0	0	0	0	0	0	0	0	0	0	Fungi	Ascomycota	Dothideomycetes	Venturiales	Venturiaceae	Venturia		jrk09274	Ascomycota
ASV_005209	0	0	0	0	0	0	0	0	0	0	0	0	0	0	0.133054	0	0	0	0	0	0	0	0	0	0	0	0	0	0	0	0	0	0	0	0	0	0	0	0	0	Fungi	Ascomycota	Leotiomycetes	Phacidiales	Phacidiaceae	Phacidium		jrk06358	Ascomycota
ASV_001933	0	0	0	0	0	0	0	0	0.698362	0	0	0	0	0	0	0	0	0	0	0	0	0	0	0	0	0	0	0	0	0	0	0	0	0	0	0	0	0	0	0	Fungi	Ascomycota	Dothideomycetes	Pleosporales	Pleosporaceae	Alternaria	Alternaria_breviramosa	jrk00252	Ascomycota
ASV_001705	0	0.247985	0.052567	0	0	0	0	0	0	0.333175	0.112809	0	0	0	0	0	0	0	0	0	0	0	0	0	0	0	0	0	0	0	0	0	0	0	0	0	0	0	0	0	Fungi	Basidiomycota	Exobasidiomycetes	Exobasidiales	Exobasidiaceae	Exobasidium	Exobasidium_sp	jrk03101	Basidiomycota
ASV_005265	0	0	0.438059	0	0	0	0	0	0	0	0	0	0	0	0	0	0	0	0	0	0	0	0	0	0	0	0	0	0	0	0	0	0	0	0	0	0	0	0	0	Fungi	Ascomycota	Taphrinomycetes	Taphrinales	Protomycetaceae	Protomyces	Protomyces_inouyei	jrk06960	Ascomycota
ASV_000049	0	0	0	0	0	0	0	0.800769	0	0	0	0	0	0	0	0	0	0	0	0	0	0	0	0	0	0	0	0	0	0	0	0	0	0	0	0	0	0	0	0	Fungi	Ascomycota	Sordariomycetes	Diaporthales	Gnomoniaceae	Ophiognomonia	Ophiognomonia_longispora	jrk05931	Ascomycota
ASV_003911	0	0	0	0	0	0	0	0	0	0	0	0	0	0.316748	0	0	0	0	0	0	0	0	0	0	0	0	0	0	0	0	0	0	0	0	0	0	0	0	0	0	Fungi	Ascomycota	Sordariomycetes	Hypocreales	Nectriaceae	Nectria	Nectria_dacryocarpa	jrk05545	Ascomycota
ASV_005580	0	0	0	0	0	0	0	0	0	0	0	0	0	0	0	0	0	0	0	0.158082	0	0	0	0	0	0	0	0	0	0	0	0	0	0	0	0	0	0	0	0	Fungi	Ascomycota	Dothideomycetes	Pleosporales	Phaeosphaeriaceae	Parastagonospora	Parastagonospora_sp	jrk06171	Ascomycota
ASV_005348	0	0	0	0.556496	0	0	0	0	0	0	0	0	0	0	0	0	0	0	0	0	0	0	0	0	0	0	0	0	0	0	0	0	0	0	0	0	0	0	0	0	Fungi	Ascomycota	Eurotiomycetes	Chaetothyriales	Herpotrichiellaceae	Veronaea	Veronaea_compacta	jrk09289	Ascomycota
ASV_005431	0	0	0	0	0	0	0	0	0	0	0	0	0	0	0	0	0	0	0	0	0	0	0	0	0	0	0	0	0	0	0	0	0	0	0	0.950735	0	0	0	0	Fungi	Ascomycota	Dothideomycetes	Pleosporales	Didymellaceae	Ascochyta	Ascochyta_manawaorae	jrk00650	Ascomycota
ASV_003009	0	0	0	0	0	0	0.269872	0	0	0	0	0	0	0	0	0	0	0	0	0	0	0	0	0	0	0	0	0	0	0	0	0	0	0	0	0	0	0	0	0	Fungi	Ascomycota	Dothideomycetes	Pleosporales	Pleosporaceae	Alternaria		jrk00252	Ascomycota
ASV_005907	0	0	0	0	0	0	0	0	0	0	0	0	0	0	0	0	0	0	0	0	0	0	0	0	0	0	0	0	0	0	0	0	0	0	0	0	0	0.91135	0	0	Fungi	Basidiomycota	Agaricomycetes	Cantharellales	Ceratobasidiaceae	Ceratobasidium	Ceratobasidium_sp	jrk01540	Basidiomycota
ASV_003718	0	0	0	0	0	0	0	0	0	0.999524	0	0	0	0	0	0	0	0	0	0	0	0	0	0	0	0	0	0	0	0	0	0	0	0	0	0	0	0	0	0	Fungi	Ascomycota	Eurotiomycetes	Chaetothyriales	Herpotrichiellaceae	Veronaea		jrk09289	Ascomycota
ASV_000285	0	0.433974	0.245313	0	0	0	0	0	0	0	0	0	0	0	0	0	0	0	0	0	0	0	0	0	0	0	0	0	0	0	0	0	0	0	0	0	0	0	0	0	Fungi	Ascomycota	Dothideomycetes	Venturiales	Venturiaceae	Venturia		jrk09274	Ascomycota
ASV_004184	0	0	0	0	0	0	0	0	0	0	0.13332	0	0	0	0	0	0	0	0	0	0	0	0	0	0	0	0	0	0	0	0.0920205	0	0	0	0	0	0	0	0	0	Fungi	Ascomycota	Dothideomycetes	Venturiales	Sympoventuriaceae	Fusicladium	Fusicladium_cordae	jrk03296	Ascomycota
ASV_004932	0	0	0	0	0	0	0	0	0	0	0	0	0	0	0	0.130022	0	0	0	0	0	0	0	0	0	0	0	0	0	0	0	0	0	0	0	0	0	0	0	0	Fungi	Ascomycota	Dothideomycetes	Pleosporales	Phaeosphaeriaceae	Parastagonospora	Parastagonospora_sp	jrk06171	Ascomycota
ASV_000139	0	0	0.332924	0	0	0	0	0	0	0	0	0	0	0	0	0	0	0	0	0	0	0	0	0	0	0	0	0	0	0	0	0	0	0	0	0	0	0	0	0	Fungi	Ascomycota	Dothideomycetes	Pleosporales	Dictyosporiaceae	Pseudocoleophoma	Pseudocoleophoma_calamagrostidis	jrk07048	Ascomycota
ASV_002206	0	0	0	0	0.790678	0	0	0	0	0	0	0	0	0	0	0	0	0	0	0	0	0	0	0	0	0	0	0	0	0	0	0	0	0	0	0	0	0	0	0	Fungi	Ascomycota	Dothideomycetes	Pleosporales	Leptosphaeriaceae	Plenodomus	Plenodomus_biglobosus	jrk06724	Ascomycota
ASV_002035	1.21328	0	0	0	0	0	0	0	0	0	0	0	0	0	0	0	0	0	0	0	0	0	0	0	0	0	0	0	0	0	0	0	0	0	0	0	0	0	0	0	Fungi	Ascomycota	Dothideomycetes	Pleosporales	Didymellaceae	Didymella	Didymella_sp	jrk02608	Ascomycota
ASV_004086	0	0	0	0.314541	0	0	0	0	0.16116	0	0	0	0	0	0	0	0	0	0	0	0	0	0	0	0	0	0	0	0	0	0	0	0	0	0	0	0	0	0	0	Fungi	Ascomycota	Sordariomycetes	Xylariales	Diatrypaceae	Eutypella	Eutypella_quaternata	jrk03086	Ascomycota
ASV_003031	0	0	0	0	0	0	0	0	0	0	0	0	0	0	0	0	0.0197965	0.217173	0	0	0	0	0	0	0	0	0	0	0	0	0	0	0	0	0	0	0	0	0	0	Fungi	Ascomycota	Dothideomycetes	Pleosporales	Massarinaceae	Helminthosporium	Helminthosporium_solani	jrk03774	Ascomycota
ASV_001778	0	0	0	0	0	0	0.220805	0	0	0	0	0	0	0	0	0	0	0	0	0	0	0	0	0	0	0	0	0	0	0	0	0	0	0	0	0	0	0	0	0	Fungi	Ascomycota	Dothideomycetes	Pleosporales	Leptosphaeriaceae	Plenodomus	Plenodomus_biglobosus	jrk06724	Ascomycota
ASV_001185	0	0	0	0	0	0	0	0	0	0	0	0	0	0	0	0	0.0673081	0	0	0	0	0	0	0	0	0	0	0	0	0	0	0	0	0	0	0	0	0	0	0	Fungi	Ascomycota	Dothideomycetes	Capnodiales	Teratosphaeriaceae	Neocatenulostroma	Neocatenulostroma_microsporum	jrk05585	Ascomycota
ASV_001394	0	0	0	0	0	0	0	0	0	0	0	0	0	0.224363	0	0	0	0	0	0	0	0	0	0	0	0	0	0	0	0	0	0	0	0	0	0	0	0	0	0	Fungi	Basidiomycota	Exobasidiomycetes	Exobasidiales	Exobasidiaceae	Exobasidium	Exobasidium_pieridis-ovalifoliae	jrk03101	Basidiomycota
ASV_005590	0	0	0	0	0	0	0	0	0	0	0	0.0261253	0	0	0	0	0	0	0	0	0	0	0	0	0	0	0	0	0	0	0	0	0	0	0	0	0	0	0	0.0814664	Fungi	Ascomycota	Dothideomycetes	Pleosporales	Didymellaceae	Neoascochyta	Neoascochyta_desmazieri	jrk05573	Ascomycota
ASV_000080	0	0	0	0	0	0	0	0	0.18802	0.475964	0	0	0	0	0	0	0	0	0	0	0	0	0	0	0	0	0	0	0	0	0	0	0	0	0	0	0	0	0	0	Fungi	Ascomycota	Dothideomycetes	Venturiales	Venturiaceae	Venturia	Venturia_populina	jrk09274	Ascomycota
ASV_003323	0	0	0	0	0	0	0	0	0	0.809139	0	0	0	0	0	0	0	0	0	0	0	0	0	0	0	0	0	0	0	0	0	0	0	0	0	0	0	0	0	0	Fungi	Ascomycota	Dothideomycetes	Pleosporales	Leptosphaeriaceae	Subplenodomus		jrk08498	Ascomycota
ASV_005948	0	0	0	0	0	0	0	0	0	0	0	0	0	0	0	0	0	0	0.160853	0	0	0	0	0	0	0	0	0	0	0	0	0	0	0	0	0	0	0	0	0	Fungi	Ascomycota	Dothideomycetes	Capnodiales	Mycosphaerellaceae	Zymoseptoria	Zymoseptoria_halophila	jrk08632	Ascomycota
ASV_000494	0	0	0	0.362932	0	0	0	0	0	0	0	0	0	0	0	0	0	0	0	0	0	0	0	0	0	0	0	0	0	0	0	0	0	0	0	0	0	0	0	0	Fungi	Ascomycota	Dothideomycetes	Capnodiales	Capnodiales_fam_Incertae_sedis	Microcyclospora	Microcyclospora_tardicrescens	jrk05140	Ascomycota
ASV_005493	0	0	0	0.362932	0	0	0	0	0	0	0	0	0	0	0	0	0	0	0	0	0	0	0	0	0	0	0	0	0	0	0	0	0	0	0	0	0	0	0	0	Fungi	Ascomycota	Taphrinomycetes	Taphrinales	Protomycetaceae	Protomyces	Protomyces_inouyei	jrk06960	Ascomycota
ASV_003348	0	0	0	0.362932	0	0	0	0	0	0	0	0	0	0	0	0	0	0	0	0	0	0	0	0	0	0	0	0	0	0	0	0	0	0	0	0	0	0	0	0	Fungi	Ascomycota	Taphrinomycetes	Taphrinales	Taphrinaceae	Taphrina	Taphrina_sp	jrk08659	Ascomycota
ASV_005823	0	0	0	0	0	0	0	0	0	0	0	0	0	0	0	0	0	0	0	0	0	0	0	0	0	0	0	0	0	0	0	0	0	0	0	0	0	0.621375	0	0	Fungi	Ascomycota	Leotiomycetes	Helotiales	Helotiales_fam_Incertae_sedis	Rhexocercosporidium		jrk07532	Ascomycota
ASV_006275	0	0	0	0.362932	0	0	0	0	0	0	0	0	0	0	0	0	0	0	0	0	0	0	0	0	0	0	0	0	0	0	0	0	0	0	0	0	0	0	0	0	Fungi	Ascomycota	Sordariomycetes	Glomerellales	Plectosphaerellaceae	Verticillium	Verticillium_leptobactrum	jrk09311	Ascomycota
ASV_006455	0	0	0	0	0	0	0	0	0	0	0	0	0	0	0	0	0	0	0	0	0	0	0.280689	0	0	0	0	0	0	0	0	0	0	0	0	0	0	0	0	0	Fungi	Ascomycota	Sordariomycetes	Hypocreales	Nectriaceae	Volutella		jrk09372	Ascomycota
ASV_006046	0	0	0	0	0	0	0	0	0	0	0	0	0	0	0	0	0	0.233879	0	0	0	0	0	0	0	0	0	0	0	0	0	0	0	0	0	0	0	0	0	0	Fungi	Ascomycota	Leotiomycetes	Rhytismatales	Rhytismataceae	Lophodermium	Lophodermium_seditiosum	jrk04797	Ascomycota
ASV_003180	0	0	0	0	0	0	0	0	0	0	0	0	0	0	0	0	0.0197965	0	0	0.052694	0	0	0	0	0	0	0	0	0	0	0	0	0	0	0	0	0	0	0	0	Fungi	Ascomycota	Dothideomycetes	Capnodiales	Teratosphaeriaceae	Penidiella	Penidiella_ellipsoidea	jrk06288	Ascomycota
ASV_006232	0	0	0	0	0	0	0	0	0.349181	0	0	0	0	0	0	0	0	0	0	0	0	0	0	0	0	0	0	0	0	0	0	0	0	0	0	0	0	0	0	0	Fungi	Ascomycota	Dothideomycetes	Pleosporales	Phaeosphaeriaceae	Paraphoma	Paraphoma_chrysanthemicola	jrk06148	Ascomycota
ASV_001506	0	0	0	0	0	0	0	0	0.349181	0	0	0	0	0	0	0	0	0	0	0	0	0	0	0	0	0	0	0	0	0	0	0	0	0	0	0	0	0	0	0	Fungi	Basidiomycota	Exobasidiomycetes	Microstromatales	Microstromatales_fam_Incertae_sedis	Pseudomicrostroma	Pseudomicrostroma_phylloplanum	jrk07129	Basidiomycota
ASV_002049	0	0	0	0	0	0	0	0.4164	0	0	0	0	0	0	0	0	0	0	0	0	0	0	0	0	0	0	0	0	0	0	0	0	0	0	0	0	0	0	0	0	Fungi	Ascomycota	Taphrinomycetes	Taphrinales	Taphrinaceae	Taphrina	Taphrina_vestergrenii	jrk08659	Ascomycota
ASV_007910	0	0	0	0	0	0	0	0	0	0	0	0	0.398895	0	0	0	0	0	0	0	0	0	0	0	0	0	0	0	0	0	0	0	0	0	0	0	0	0	0	0	Fungi	Ascomycota	Dothideomycetes	Capnodiales	Teratosphaeriaceae	Neocatenulostroma	Neocatenulostroma_abietis	jrk05585	Ascomycota
ASV_003626	0.766284	0	0	0	0	0	0	0	0	0	0	0	0	0	0	0	0	0	0	0	0	0	0	0	0	0	0	0	0	0	0	0	0	0	0	0	0	0	0	0	Fungi	Ascomycota	Dothideomycetes	Pleosporales	Periconiaceae	Periconia	Periconia_pseudodigitata	jrk06306	Ascomycota
ASV_006660	0	0	0	0	0	0	0	0	0	0	0	0	0	0	0	0	0	0	0.120639	0	0	0	0	0	0	0	0	0	0	0	0	0	0	0	0	0	0	0	0	0	Fungi	Ascomycota	Dothideomycetes	Pleosporales	Periconiaceae	Periconia	Periconia_pseudodigitata	jrk06306	Ascomycota
ASV_002321	0	0	0	0.26615	0	0	0	0	0	0	0	0	0	0	0	0	0	0	0	0	0	0	0	0	0	0	0	0	0	0	0	0	0	0	0	0	0	0	0	0	Fungi	Ascomycota	Sordariomycetes	Glomerellales	Plectosphaerellaceae	Plectosphaerella	Plectosphaerella_cucumerina	jrk06713	Ascomycota
ASV_001963	0	0	0	0	0	0.0650195	0.0368008	0.0320307	0.1343	0	0	0	0	0	0	0	0	0	0	0	0	0	0	0	0	0	0	0	0	0	0	0	0	0	0	0	0	0	0	0	Fungi	Ascomycota	Leotiomycetes	Helotiales	Chaetomellaceae	Pilidium	Pilidium_acerinum	jrk06620	Ascomycota
ASV_006852	0	0	0	0	0	0	0	0	0	0	0	0	0	0.145176	0	0	0	0	0	0	0	0	0	0	0	0	0	0	0	0	0	0	0	0	0	0	0	0	0	0	Fungi	Ascomycota	Dothideomycetes	Pleosporales	Phaeosphaeriaceae	Ophiosphaerella	Ophiosphaerella_sp	jrk05941	Ascomycota
ASV_004380	0	0	0	0	0	0	0	0	0	0	0	0	0	0	0	0.0715122	0	0	0	0	0	0	0	0	0	0	0	0	0	0	0	0	0	0	0	0	0	0	0	0	Fungi	Ascomycota	Dothideomycetes	Capnodiales	Mycosphaerellaceae	Ramularia	Ramularia_collo-cygni	jrk07449	Ascomycota
ASV_007046	0	0	0	0	0	0	0	0	0	0	0	0	0	0	0	0	0	0	0	0	0	0	0	0	0	0	0	0	0	0	0	0	0	0	0	0	0	0	0.134425	0	Fungi	Ascomycota	Sordariomycetes	Hypocreales	Nectriaceae	Fusarium		jrk03281	Ascomycota
ASV_003400	0	0	0	0	0	0	0	0	0	0	0	0	0	0.145176	0	0	0	0	0	0	0	0	0	0	0	0	0	0	0	0	0	0	0	0	0	0	0	0	0	0	Fungi	Basidiomycota	Exobasidiomycetes	Exobasidiales	Exobasidiaceae	Exobasidium	Exobasidium_woronichinii	jrk03101	Basidiomycota
ASV_006715	0	0	0	0	0	0	0	0	0	0	0	0	0	0	0	0	0	0	0	0	0	0	0	0	0	0	0	0	0	0.0989413	0	0	0	0	0	0	0	0	0	0	Fungi	Ascomycota	Dothideomycetes	Pleosporales	Leptosphaeriaceae	Plenodomus	Plenodomus_biglobosus	jrk06724	Ascomycota
ASV_005767	0	0	0	0.241955	0	0	0	0	0	0	0	0	0	0	0	0	0	0	0	0	0	0	0	0	0	0	0	0	0	0	0	0	0	0	0	0	0	0	0	0	Fungi	Basidiomycota	Tremellomycetes	Cystofilobasidiales	Mrakiaceae	Itersonilia	Itersonilia_perplexans	jrk04199	Basidiomycota
ASV_000341	0	0	0	0	0	0	0	0	0	0	0	0	0	0	0	0	0	0.167056	0	0	0	0	0	0	0	0	0	0	0	0	0	0	0	0	0	0	0	0	0	0	Fungi	Ascomycota	Sordariomycetes	Hypocreales	Nectriaceae	Fusarium	Fusarium_domesticum	jrk03281	Ascomycota
ASV_007391	0	0	0	0	0	0	0	0	0	0	0	0	0	0	0	0	0	0	0	0	0	0	0	0	0	0	0	0	0	0	0	0	0	0	0	0	0	0	0.122205	0	Fungi	Ascomycota	Dothideomycetes	Pleosporales	Didymellaceae	Ascochyta	Ascochyta_manawaorae	jrk00650	Ascomycota
ASV_003889	0	0	0	0	0	0	0	0	0	0	0	0	0	0	0	0	0	0	0	0	0	0	0	0	0	0	0	0	0	0.0989413	0	0	0	0	0	0	0	0	0	0	Fungi	Ascomycota	Sordariomycetes	Glomerellales	Plectosphaerellaceae	Verticillium	Verticillium_albo-atrum	jrk09311	Ascomycota
ASV_000309	0	0	0	0	0	0	0	0	0	0	0	0	0	0	0	0.0585099	0	0	0	0	0	0	0	0	0	0	0	0	0	0	0	0	0	0	0	0	0	0	0	0	Fungi	Ascomycota	Sordariomycetes	Hypocreales	Hypocreales_fam_Incertae_sedis	Sarocladium	Sarocladium_strictum	jrk07813	Ascomycota
ASV_001846	0	0	0	0	0	0	0	0	0	0	0	0	0	0	0.046057	0	0	0	0	0	0	0	0	0	0	0	0	0	0	0	0	0	0	0	0	0	0	0	0	0	Fungi	Basidiomycota	Exobasidiomycetes	Exobasidiales	Exobasidiaceae	Exobasidium	Exobasidium_pieridis-ovalifoliae	jrk03101	Basidiomycota
ASV_007487	0	0	0	0	0	0	0	0	0.241741	0	0	0	0	0	0	0	0	0	0	0	0	0	0	0	0	0	0	0	0	0	0	0	0	0	0	0	0	0	0	0	Fungi	Ascomycota	Sordariomycetes	Xylariales	Amphisphaeriaceae	Discostroma	Discostroma_tostum	jrk10065	Ascomycota
ASV_001090	0	0	0	0	0	0	0	0.192184	0	0	0	0	0	0	0	0	0	0	0	0	0	0	0	0	0	0	0	0	0.0325203	0	0	0	0	0	0	0	0	0	0	0	Fungi	Ascomycota	Dothideomycetes	Capnodiales	Teratosphaeriaceae	Devriesia	Devriesia_pseudoamericana	jrk02515	Ascomycota
ASV_006883	0	0	0	0	0	0	0	0	0	0	0	0	0	0	0	0	0	0	0.0301598	0	0	0	0	0	0	0	0	0	0	0	0	0	0	0	0	0	0.0721501	0	0	0	Fungi	Ascomycota	Dothideomycetes	Capnodiales	Mycosphaerellaceae	Geastrumia	Geastrumia_polystigmatis	jrk09674	Ascomycota
ASV_006914	0	0	0	0	0	0	0	0	0	0	0	0.0298574	0	0	0	0	0	0	0	0	0	0	0	0	0	0	0	0	0	0	0	0	0	0	0	0	0	0	0	0	Fungi	Ascomycota	Dothideomycetes	Pleosporales	Massarinaceae	Stagonospora		jrk08317	Ascomycota
ASV_003770	0	0	0	0	0	0	0	0	0	0	0	0	0	0	0	0	0	0	0	0	0	0	0	0	0	0.224656	0	0	0	0	0	0	0	0	0	0	0	0	0	0	Fungi	Ascomycota	Sordariomycetes	Hypocreales	Nectriaceae	Ilyonectria		jrk04109	Ascomycota
ASV_007197	0	0	0	0	0	0	0	0	0	0	0	0	0	0	0	0	0	0	0	0	0	0	0	0	0	0	0	0	0	0	0	0	0	0	0	0	0	0	0.0977637	0	Fungi	Ascomycota	Dothideomycetes	Pleosporales	Phaeosphaeriaceae	Paraphoma	Paraphoma_chrysanthemicola	jrk06148	Ascomycota
ASV_007288	0	0	0	0	0	0	0	0	0	0	0	0	0	0	0	0	0	0	0	0	0	0	0	0	0	0	0	0	0	0	0	0	0.0661157	0	0	0	0	0	0	0	Fungi	Ascomycota	Dothideomycetes	Pleosporales	Leptosphaeriaceae	Plenodomus	Plenodomus_biglobosus	jrk06724	Ascomycota
ASV_003116	0	0	0	0	0	0	0	0.256246	0	0	0	0	0	0	0	0	0	0	0	0	0	0	0	0	0	0	0	0	0	0	0	0	0	0	0	0	0	0	0	0	Fungi	Ascomycota	Dothideomycetes	Pleosporales	Leptosphaeriaceae	Plenodomus	Plenodomus_biglobosus	jrk06724	Ascomycota
ASV_006671	0	0	0	0	0	0	0	0.256246	0	0	0	0	0	0	0	0	0	0	0	0	0	0	0	0	0	0	0	0	0	0	0	0	0	0	0	0	0	0	0	0	Fungi	Ascomycota	Sordariomycetes	Xylariales	Diatrypaceae	Eutypella	Eutypella_quaternata	jrk03086	Ascomycota
ASV_008033	0	0	0	0	0	0	0	0	0	0	0.0820429	0	0	0	0	0	0	0	0	0	0	0	0	0	0	0	0	0	0	0	0	0	0	0	0	0	0	0	0	0	Fungi	Ascomycota	Dothideomycetes	Pleosporales	Periconiaceae	Periconia	Periconia_homothallica	jrk06306	Ascomycota
ASV_004403	0	0	0	0	0	0	0	0	0	0	0	0	0	0	0	0	0	0	0	0	0	0	0	0	0	0	0	0	0.113821	0	0	0	0	0	0	0	0	0	0	0	Fungi	Basidiomycota	Agaricomycetes	Cantharellales	Ceratobasidiaceae	Ceratobasidium		jrk01540	Basidiomycota
ASV_001278	0	0	0	0	0	0	0	0.224215	0	0	0	0	0	0	0	0	0	0	0	0	0	0	0	0	0	0	0	0	0	0	0	0	0	0	0	0	0	0	0	0	Fungi	Ascomycota	Dothideomycetes	Capnodiales	Mycosphaerellaceae	Cercospora	Cercospora_delaireae	jrk01567	Ascomycota
ASV_001527	0	0	0.122656	0	0	0	0	0	0	0	0	0	0	0	0	0	0	0	0	0	0	0	0	0	0	0	0	0	0	0	0	0	0	0	0	0	0	0	0	0	Fungi	Ascomycota	Dothideomycetes	Myriangiales	Elsinoaceae	Sphaceloma		jrk09685	Ascomycota
ASV_005986	0	0	0.122656	0	0	0	0	0	0	0	0	0	0	0	0	0	0	0	0	0	0	0	0	0	0	0	0	0	0	0	0	0	0	0	0	0	0	0	0	0	Fungi	Ascomycota	Dothideomycetes	Pleosporales	Pleosporaceae	Alternaria		jrk00252	Ascomycota
ASV_007280	0	0	0	0	0	0	0	0	0	0	0	0	0	0	0	0	0	0	0	0	0	0	0.130988	0	0	0	0	0	0	0	0	0	0	0	0	0	0	0	0	0	Fungi	Ascomycota	Sordariomycetes	Hypocreales	Nectriaceae	Ilyonectria	Ilyonectria_mors-panacis	jrk04109	Ascomycota
ASV_007387	0	0	0	0	0	0	0	0	0	0	0	0	0	0	0	0	0	0	0	0	0	0	0	0	0	0	0	0	0	0	0	0	0	0	0	0.302506	0	0	0	0	Fungi	Basidiomycota	Agaricomycetes	Cantharellales	Ceratobasidiaceae	Thanatephorus	Thanatephorus_cucumeris	jrk08764	Basidiomycota
ASV_007922	0	0	0	0	0	0	0	0	0	0	0	0	0	0	0	0	0	0	0	0	0	0	0	0	0	0	0	0	0	0	0	0	0	0	0	0	0	0	0.0855432	0	Fungi	Ascomycota	Lecanoromycetes	Ostropales	Stictidaceae	Glomerobolus	Glomerobolus_gelineus	jrk03469	Ascomycota
ASV_004275	0	0	0	0	0	0	0	0.192184	0	0	0	0	0	0	0	0	0	0	0	0	0	0	0	0	0	0	0	0	0	0	0	0	0	0	0	0	0	0	0	0	Fungi	Ascomycota	Sordariomycetes	Diaporthales	Diaporthaceae	Diaporthe		jrk02536	Ascomycota
ASV_006313	0	0	0	0	0	0	0	0	0	0	0	0	0	0	0	0	0	0	0	0.0395205	0	0	0	0	0	0	0	0	0	0	0	0	0	0	0	0	0	0	0	0	Fungi	Ascomycota	Dothideomycetes	Pleosporales	Leptosphaeriaceae	Leptosphaeria		jrk04624	Ascomycota
ASV_005363	0	0	0.105134	0	0	0	0	0	0	0	0	0	0	0	0	0	0	0	0	0	0	0	0	0	0	0	0	0	0	0	0	0	0	0	0	0	0	0	0	0	Fungi	Ascomycota	Sordariomycetes	Xylariales	Amphisphaeriaceae	Discostroma		jrk10065	Ascomycota
ASV_007389	0	0	0	0	0	0	0	0	0	0	0	0	0	0	0	0	0	0	0.0603197	0	0	0	0	0	0	0	0	0	0	0	0	0	0	0	0	0	0	0	0	0	Fungi	Ascomycota	Dothideomycetes	Pleosporales	Pleosporaceae	Pyrenophora	Pyrenophora_bromi	jrk07360	Ascomycota
ASV_005959	0	0	0	0	0	0	0	0	0	0	0	0	0	0	0.0307047	0	0	0	0	0	0	0	0	0	0	0	0	0	0	0	0	0	0	0	0	0	0	0	0	0	Fungi	Ascomycota	Dothideomycetes	Pleosporales	Leptosphaeriaceae	Plenodomus	Plenodomus_biglobosus	jrk06724	Ascomycota
ASV_008132	0	0	0	0	0	0	0	0	0	0	0	0	0	0	0	0	0	0.100234	0	0	0	0	0	0	0	0	0	0	0	0	0	0	0	0	0	0	0	0	0	0	Fungi	Ascomycota	Dothideomycetes	Pleosporales	Phaeosphaeriaceae	Paraphoma	Paraphoma_chrysanthemicola	jrk06148	Ascomycota
ASV_008134	0	0	0	0	0	0	0	0	0	0	0	0	0	0	0	0	0	0	0.0603197	0	0	0	0	0	0	0	0	0	0	0	0	0	0	0	0	0	0	0	0	0	Fungi	Ascomycota	Dothideomycetes	Pleosporales	Didymellaceae	Neoascochyta		jrk05573	Ascomycota
ASV_008363	0	0.371978	0	0	0	0	0	0	0	0	0	0	0	0	0	0	0	0	0	0	0	0	0	0	0	0	0	0	0	0	0	0	0	0	0	0	0	0	0	0	Fungi	Basidiomycota	Pucciniomycetes	Pucciniales	Pucciniaceae	Puccinia		jrk07293	Basidiomycota
ASV_000220	0	0	0	0	0	0	0	0	0	0	0	0.0186609	0	0	0	0	0	0	0	0	0	0	0	0	0	0	0	0	0	0	0	0	0	0	0	0	0	0	0	0	Fungi	Ascomycota	Dothideomycetes	Pleosporales	Pleosporaceae	Alternaria	Alternaria_eichhorniae	jrk00252	Ascomycota
ASV_003316	0	0	0.0350447	0.0725865	0	0	0	0	0	0	0	0	0	0	0	0	0	0	0	0	0	0	0	0	0	0	0	0	0	0	0	0	0	0	0	0	0	0	0	0	Fungi	Ascomycota	Sordariomycetes	Magnaporthales	Magnaporthaceae	Mycoleptodiscus	Mycoleptodiscus_sp	jrk05394	Ascomycota
ASV_007489	0	0	0	0	0	0	0	0	0	0.237982	0	0	0	0	0	0	0	0	0	0	0	0	0	0	0	0	0	0	0	0	0	0	0	0	0	0	0	0	0	0	Fungi	Ascomycota	Leotiomycetes	Erysiphales	Erysiphaceae	Blumeria	Blumeria_graminis	jrk01079	Ascomycota
ASV_004026	0	0	0.0876117	0	0	0	0	0	0	0	0	0	0	0	0	0	0	0	0	0	0	0	0	0	0	0	0	0	0	0	0	0	0	0	0	0	0	0	0	0	Fungi	Ascomycota	Taphrinomycetes	Taphrinales	Taphrinaceae	Taphrina	Taphrina_vestergrenii	jrk08659	Ascomycota
ASV_007793	0	0	0	0	0	0	0	0	0	0	0	0	0	0	0	0.0325055	0	0	0	0	0	0	0	0	0	0	0	0	0	0	0	0	0	0	0	0	0	0	0	0	Fungi	Ascomycota	Dothideomycetes	Pleosporales	Pleosporaceae	Pyrenophora	Pyrenophora_bromi	jrk07360	Ascomycota
ASV_008030	0	0	0	0	0	0	0	0	0.1343	0	0	0	0	0	0	0	0	0	0	0	0	0	0	0	0	0	0	0	0	0	0	0	0	0	0	0	0	0	0	0	Fungi	Ascomycota	Dothideomycetes	Venturiales	Venturiaceae	Cylindrosympodium	Cylindrosympodium_lauri	jrk02309	Ascomycota
ASV_003478	0	0	0	0	0	0	0	0.160154	0	0	0	0	0	0	0	0	0	0	0	0	0	0	0	0	0	0	0	0	0	0	0	0	0	0	0	0	0	0	0	0	Fungi	Ascomycota	Dothideomycetes	Capnodiales	Mycosphaerellaceae	Stigmina	Stigmina_carpophila	jrk08416	Ascomycota
ASV_007196	0	0	0	0	0	0	0	0	0	0	0	0	0	0	0	0	0	0	0.0402131	0	0	0	0	0	0	0	0	0	0	0	0	0	0	0	0	0	0	0	0	0	Fungi	Ascomycota	Dothideomycetes	Pleosporales	Didymellaceae	Neoascochyta		jrk05573	Ascomycota
ASV_002081	0	0	0	0	0	0	0	0.128123	0	0	0	0	0	0	0	0	0	0	0	0	0	0	0	0	0	0	0	0	0	0	0	0	0	0	0	0	0	0	0	0	Fungi	Ascomycota	Dothideomycetes	Pleosporales	Didymellaceae	Neoascochyta	Neoascochyta_exitialis	jrk05573	Ascomycota
ASV_000036	0	0	0	0	0	0	0	0	0	0	0	0	0	0	0	0	0	0	0	0	0	0	0	0	0	0	0	0	0	0	0	0	0	0	0	0	0	0	0.0488818	0	Fungi	Ascomycota	Sordariomycetes	Hypocreales	Nectriaceae	Ilyonectria	Ilyonectria_macrodidyma	jrk04109	Ascomycota
ASV_003548	0	0	0	0	0	0	0	0	0	0	0	0	0	0	0	0	0	0	0	0	0	0	0	0	0	0	0	0	0	0	0.0525831	0	0	0	0	0	0	0	0	0	Fungi	Ascomycota	Sordariomycetes	Xylariales	Microdochiaceae	Microdochium	Microdochium_lycopodinum	jrk05146	Ascomycota
ASV_008485	0	0	0	0	0	0	0	0	0	0	0	0	0	0	0	0	0	0.0668226	0	0	0	0	0	0	0	0	0	0	0	0	0	0	0	0	0	0	0	0	0	0	Fungi	Basidiomycota	Microbotryomycetes	Microbotryales	Microbotryaceae	Microbotryum		jrk05133	Basidiomycota
ASV_001406	0	0	0	0	0	0	0	0	0	0	0	0	0	0	0.0153523	0	0	0	0	0	0	0	0	0	0	0	0	0	0	0	0	0	0	0	0	0	0	0	0	0	Fungi	Ascomycota	Dothideomycetes	Capnodiales	Mycosphaerellaceae	Ramularia	Ramularia_stellenboschensis	jrk07449	Ascomycota
ASV_003060	0	0	0	0	0	0	0	0	0	0	0	0	0	0	0	0	0	0.0501169	0	0	0	0	0	0	0	0	0	0	0	0	0	0	0	0	0	0	0	0	0	0	Fungi	Ascomycota	Dothideomycetes	Capnodiales	Capnodiales_fam_Incertae_sedis	Phaeotheca	Phaeotheca_fissurella	jrk06440	Ascomycota
ASV_007592	0	0	0	0	0	0	0	0	0	0	0	0	0	0	0	0	0	0	0	0	0	0	0	0	0	0	0	0	0	0	0	0	0	0	0.0207987	0	0	0	0	0	Fungi	Basidiomycota	Agaricomycetes	Cantharellales	Ceratobasidiaceae	Ceratobasidium	Ceratobasidium_sp	jrk01540	Basidiomycota
ASV_007461	0	0	0.0175223	0.048391	0	0	0	0	0	0	0	0	0	0	0	0	0	0	0	0	0	0	0	0	0	0	0	0	0	0	0	0	0	0	0	0	0	0	0	0	Fungi	Ascomycota	Sordariomycetes	Xylariales	Diatrypaceae	Diatrype	Diatrype_disciformis	jrk02543	Ascomycota
ASV_004893	0	0	0	0	0	0	0	0	0	0	0	0	0	0	0	0	0	0	0.0301598	0	0	0	0	0	0	0	0	0	0	0	0	0	0	0	0	0	0	0	0	0	Fungi	Ascomycota	Sordariomycetes	Hypocreales	Hypocreales_fam_Incertae_sedis	Sarocladium	Sarocladium_summerbellii	jrk07813	Ascomycota
ASV_008366	0	0	0	0	0	0	0.0368008	0	0	0	0	0	0	0	0	0	0	0	0	0	0	0	0	0	0	0	0	0	0	0	0	0	0	0	0	0	0	0	0	0	Fungi	Ascomycota	Dothideomycetes	Pleosporales	Massarinaceae	Massarina	Massarina_eburnea	jrk04948	Ascomycota
ASV_001159	0	0	0	0	0	0	0	0	0	0	0	0	0	0	0	0	0	0	0	0.0197602	0	0	0	0	0	0	0	0	0	0	0	0	0	0	0	0	0	0	0	0	Fungi	Basidiomycota	Exobasidiomycetes	Exobasidiales	Exobasidiaceae	Exobasidium	Exobasidium_maculosum	jrk03101	Basidiomycota
ASV_008478	0	0	0	0	0	0	0.0368008	0	0	0	0	0	0	0	0	0	0	0	0	0	0	0	0	0	0	0	0	0	0	0	0	0	0	0	0	0	0	0	0	0	Fungi	Ascomycota	Dothideomycetes	Pleosporales	Leptosphaeriaceae	Plenodomus	Plenodomus_biglobosus	jrk06724	Ascomycota
ASV_001257	0	0	0	0	0	0	0	0	0	0	0	0	0	0	0	0	0	0	0	0	0	0.0694284	0	0	0	0	0	0	0	0	0	0	0	0	0	0	0	0	0	0	Fungi	Ascomycota	Sordariomycetes	Hypocreales	Nectriaceae	Gibberella	Gibberella_tricincta		Ascomycota
ASV_008927	0.191571	0	0	0	0	0	0	0	0	0	0	0	0	0	0	0	0	0	0	0	0	0	0	0	0	0	0	0	0	0	0	0	0	0	0	0	0	0	0	0	Fungi	Ascomycota	Sordariomycetes	Xylariales	Diatrypaceae	Eutypa	Eutypa_lata	jrk03085	Ascomycota
ASV_005888	0	0	0	0	0	0	0	0	0	0	0	0	0	0	0.0153523	0	0	0	0	0	0	0	0	0	0	0	0	0	0	0	0	0	0	0	0	0	0	0	0	0	Fungi	Ascomycota	Eurotiomycetes	Phaeomoniellales	Phaeomoniellaceae	Neophaeomoniella	Neophaeomoniella_niveniae	jrk05681	Ascomycota
ASV_007390	0	0	0	0	0	0	0	0	0	0	0	0	0	0	0	0	0	0	0.0201066	0	0	0	0	0	0	0	0	0	0	0	0	0	0	0	0	0	0	0	0	0	Fungi	Ascomycota	Dothideomycetes	Pleosporales	Leptosphaeriaceae	Leptosphaeria		jrk04624	Ascomycota
ASV_001423	0	0	0	0.048391	0	0	0	0	0	0	0	0	0	0	0	0	0	0	0	0	0	0	0	0	0	0	0	0	0	0	0	0	0	0	0	0	0	0	0	0	Fungi	Ascomycota	Dothideomycetes	Pleosporales	Torulaceae	Dendryphion	Dendryphion_europaeum	jrk02469	Ascomycota
ASV_008026	0	0	0.0350447	0	0	0	0	0	0	0	0	0	0	0	0	0	0	0	0	0	0	0	0	0	0	0	0	0	0	0	0	0	0	0	0	0	0	0	0	0	Fungi	Ascomycota	Dothideomycetes	Pleosporales	Didymellaceae	Phoma	Phoma_puncteliae	jrk06518	Ascomycota
ASV_008926	0.127714	0	0	0	0	0	0	0	0	0	0	0	0	0	0	0	0	0	0	0	0	0	0	0	0	0	0	0	0	0	0	0	0	0	0	0	0	0	0	0	Fungi	Ascomycota	Dothideomycetes	Venturiales	Venturiaceae	Venturia		jrk09274	Ascomycota
ASV_008937	0	0	0	0	0	0	0	0	0	0	0	0.00746436	0	0	0	0	0	0	0	0	0	0	0	0	0	0	0	0	0	0	0	0	0	0	0	0	0	0	0	0	Fungi	Ascomycota	Sordariomycetes	Microascales	Ceratocystidaceae	Ceratocystis	Ceratocystis_sp	jrk01545	Ascomycota
ASV_001134	0	0	0	0	0	0	0	0	0	0	0	0	0	0	0	0.0130022	0	0	0	0	0	0	0	0	0	0	0	0	0	0	0	0	0	0	0	0	0	0	0	0	Fungi	Ascomycota	Leotiomycetes	Rhytismatales	Rhytismataceae	Rhytisma	Rhytisma_acerinum	jrk07614	Ascomycota
[truncated: 21 more columns]

## Sheet: Table S2
Supplementary Table S2 Information on relative abundance (%) of fungal plant pathogen ASVs in class level
pBU1.200	pBU2.200	pBU3.200	pBU4.200	pBU5.200	pEI1.200	pEI2.200	pEI3.200	pEI4.200	pEI5.200	pFI1.200	pFI2.200	pFI3.200	pFI4.200	pFI5.200	pKI1.200	pKI2.200	pKI3.200	pKI4.200	pKI5.200	pBU1.400	pBU2.400	pBU3.400	pBU4.400	pBU5.400	pEI1.400	pEI2.400	pEI3.400	pEI4.400	pEI5.400	pFI1.400	pFI2.400	pFI3.400	pFI4.400	pFI5.400	pKI1.400	pKI2.400	pKI3.400	pKI4.400	pKI5.400	average	Class.mothur
76.1175	84.3769	75.2409	70.9896	90.5535	53.2835	15.9961	63.4529	57.964	74.7739	66.7521	92.2483	51.8257	79.4774	90.0056	90.9505	93.6137	79.1848	42.0428	90.7786	15.8927	91.9926	93.881	30.789	71.0072	95.4788	88.8486	84.9685	83.9675	92.7872	72.8802	99.8112	84.5041	98.9665	98.6204	87.554	95.5267	65.493	96.4683	99.6904	77.2189	Dothideomycetes
1.08557	3.53379	13.8602	2.73409	0.0832293	36.9961	82.9858	11.4029	1.18184	5.99714	29.0637	4.98992	29.0273	17.0648	3.06023	5.94851	0.308825	4.69429	2.16146	0.349098	0	1.11085	1.27246	0.0394477	0	2.44313	3.10063	0	7.77236	0.0890472	22.6633	0	11.9339	0.15311	0	4.96975	4.22799	5.38525	0.782109	0.0814664	8.06384	Leotiomycetes
2.42656	3.84377	0.963729	4.06484	4.78568	4.12874	0.233072	3.42729	0	0.999524	0	0.429201	0	0	2.14933	0	0	0	0	0	66.4603	5.6237	3.66766	66.4103	1.54946	0	6.7815	15.0315	6.97561	5.03611	2.47141	0.0596184	0.53719	0	1.17859	0	0	15.2858	0.830991	0	5.63379	Eurotiomycetes
12.7714	7.62554	2.03259	8.51682	0.457761	1.56047	0.662414	12.5561	4.40505	17.3251	1.96903	2.08629	16.5388	1.2274	4.37542	1.11169	3.51586	4.62746	0.814316	2.18021	17.6471	1.11085	0.711078	2.76134	25.4172	2.07807	1.26927	0	0.845528	1.97883	1.64322	0.129173	3.02479	0.880383	0.166389	7.17373	0.21645	12.9246	1.83307	0.195519	4.70915	Sordariomycetes
4.34227	0	6.09777	11.9042	3.7037	1.56047	0.0858685	7.59129	35.2404	0.571157	0.594811	0.0186609	0	0.950244	0.0562919	1.61878	2.29639	9.58904	53.3025	6.3101	0	0	0	0	0	0	0	0	0	0	0.0131458	0	0	0	0	0	0	0	0	0.0325866	3.64699	Taphrinomycetes
0	0	0	0	0	0	0	0	0	0	0	0	0	0	0	0	0	0	0	0	0	0	0	0	0	0	0	0	0	0	0	0	0	0	0	0	0	0	0.0855432	0	0.00213858	Lecanoromycetes
1.27714	0	1.61206	1.18558	0.416146	1.62549	0	1.56951	0.859522	0	0.44098	0.0186609	1.28874	0	0.209815	0.156027	0.0633488	0	0.472504	0	0	0.162	0	0	0	0	0	0	0.292683	0	0	0	0	0	0	0	0	0	0	0	0.291255	Tremellomycetes
1.02171	0.247985	0.052567	0.241955	0	0.162549	0	0	0.349181	0.333175	1.17937	0.209002	1.31942	1.28019	0.143288	0	0	0	0	0.0197602	0	0	0	0	0	0	0	0	0	0	0.328645	0	0	0	0.0138658	0	0	0	0	0	0.172567	Exobasidiomycetes
0.957854	0	0.140179	0.362932	0	0.682705	0.0368008	0	0	0	0	0	0	0	0	0	0	0	0	0	0	0	0.467814	0	2.02622	0	0	0	0.146341	0.108835	0	0	0	0	0.0207987	0.302506	0	0.91135	0	0	0.154108	Agaricomycetes
0	0	0	0	0	0	0	0	0	0	0	0	0	0	0	0.214536	0.201924	1.83762	1.20639	0.362271	0	0	0	0	0	0	0	0	0	0	0	0	0	0	0	0	0.02886	0	0	0	0.0962902	Ustilaginomycetes
0	0.371978	0	0	0	0	0	0	0	0	0	0	0	0	0	0	0	0	0	0	0	0	0	0	0	0	0	0	0	0	0	0	0	0	0	0	0	0	0	0	0.00929944	Pucciniomycetes
0	0	0	0	0	0	0	0	0	0	0	0	0	0	0	0	0	0.0668226	0	0	0	0	0	0	0	0	0	0	0	0	0	0	0	0	0	0	0	0	0	0	0.00167056	Microbotryomycetes

## Sheet: Table S3
Supplementary Table S3 Information on relative abundance (%) of fungal plant pathogen ASVs in genus level
pBU1.200	pBU2.200	pBU3.200	pBU4.200	pBU5.200	pEI1.200	pEI2.200	pEI3.200	pEI4.200	pEI5.200	pFI1.200	pFI2.200	pFI3.200	pFI4.200	pFI5.200	pKI1.200	pKI2.200	pKI3.200	pKI4.200	pKI5.200	pBU1.400	pBU2.400	pBU3.400	pBU4.400	pBU5.400	pEI1.400	pEI2.400	pEI3.400	pEI4.400	pEI5.400	pFI1.400	pFI2.400	pFI3.400	pFI4.400	pFI5.400	pKI1.400	pKI2.400	pKI3.400	pKI4.400	pKI5.400	average	Genus.mothur
14.2401	3.78177	0.718416	48.6571	15.6887	2.95839	10.3901	18.4177	0.402901	1.18991	7.06594	0.92558	4.97085	2.11165	0.910905	0.0195033	0.73643	2.05479	0.623304	0.342511	13.8803	90.9049	82.9528	13.4911	50.6257	94.9172	40.7434	78.6679	42.6504	71.7918	25.3714	4.29253	12.7521	75.8852	69.1972	27.8306	27.1861	44.0348	34.6817	15.1202	26.3296	Plenodomus
0.127714	0.433974	0.245313	0	0.582605	0	0.147203	0	0.18802	0.475964	0	87.2546	9.38938	31.2261	71.46	0.247042	40.3928	2.40561	0.0301598	1.6401	0	0	0	0	0	0	46.8359	0	0	0	18.3647	93.0545	66.2645	21.4737	22.6012	2.98185	65.3391	0.538525	1.25871	25.0183	15.2494	Venturia
7.47126	8.55549	55.8963	4.54875	15.8552	1.13784	0.331207	5.54132	3.38437	1.3327	6.66598	1.48914	17.398	2.13805	10.5624	5.83149	48.3628	20.147	16.8191	4.10354	0	0.162	9.00075	9.52663	14.3921	0	0.6165	0.540054	0	0.0791531	0.525831	0.129173	1.81818	0.172249	3.01581	3.54365	1.61616	5.34383	1.1365	1.02648	7.25543	Phoma
0	0	0	0	0	0	0	0.256246	2.60543	27.0347	0	0	0	0.0659892	0	0.845144	0	0.100234	2.40273	17.8172	0	0	0	5.81854	2.44338	0	0	0	30.1951	2.20639	0	0	0	0	0.499168	37.8565	0.02886	0.6628	56.9596	53.5153	6.03283	Paraphoma
2.42656	3.84377	0.963729	4.06484	4.78568	4.12874	0.233072	3.42729	0	0.999524	0	0.429201	0	0	2.13397	0	0	0	0	0	66.4603	5.6237	3.66766	66.4103	1.54946	0	6.7815	15.0315	6.97561	5.03611	2.47141	0.0596184	0.53719	0	1.17859	0	0	15.2858	0.830991	0	5.6334	Veronaea
1.02171	1.6119	4.48572	0.435519	1.29005	0	0	15.4709	0.268601	35.9829	35.8117	1.50034	14.3602	38.9072	0.455453	0	0	0	0	0	0	0.0925712	1.60928	0	2.02622	0	0.435177	5.76058	4.29268	18.0073	26.5413	2.33506	3.28926	1.43541	3.00194	0	0.0865801	0	0	0	5.51289	Herpotrichia
9.06769	1.79789	2.57578	2.80668	46.8997	2.69831	0.466143	11.5311	7.09106	0.904331	1.43575	0.227663	1.77969	0	1.57106	3.84215	0.538465	16.0374	4.03137	30.0422	0	0.208285	0.0935629	0	0.417163	0	0.217588	0	0.146341	0.0890472	0.315499	0	0	0	0.194121	0	0.0721501	0.538525	0	0.105906	3.69356	Alternaria
25.0319	33.788	3.10145	5.83112	10.2372	7.60728	3.39794	5.92569	28.3642	0.142789	0.358938	0.0223931	0	0.079187	0.0716442	0.0780133	0.0277151	1.11928	0.0201066	0.0461072	2.01238	0.624855	0.224551	1.63708	0.953516	0.56164	0	0	2	0	0	0	0	0	0.0207987	0	0.01443	0.372825	0	0	3.34183	Leptosphaeria
0.893997	0.557967	0.385492	0	0	33.7776	82.949	0	0	3.85531	0	0	0	0	0	0	0	0	0	0	0	0	1.1976	0	0	2.44313	3.10063	0	0	0	1.20941	0	0	0	0	0	0	0	0	0	3.25925	Collophora
3.76756	0	4.38059	5.68594	3.28756	1.0078	0.0858685	7.59129	34.7032	0.571157	0.512768	0.0186609	0	0.950244	0.046057	1.12469	1.99153	6.91614	27.3449	5.46041	0	0	0	0	0	0	0	0	0	0	0.0131458	0	0	0	0	0	0	0	0	0	2.63649	Taphrina
0	0	0	0	0	0	0	1.53748	1.23556	0	0	0	0	0	0	72.4743	0	0.283996	0.221172	12.7124	0	0	0	0	0	0	0	0	0.0650407	0	0.0262916	0	0	0	0	10.8902	0	0	0	0.99389	2.51101	Chaetosphaeronema
0	0	0	0	0	0	0	0	0	0	0	1.10846	10.9543	15.0983	2.15444	0.487583	0.308825	4.69429	0.371971	0.296404	0	0	0	0	0	0	0	0	0	0	21.4539	0	11.9339	0.15311	0	4.96975	4.22799	1.40845	0.782109	0.0814664	2.01213	Lophodermium
9.89783	0.681959	0.630804	3.84708	0	0.780234	0	0.544523	9.93822	4.18848	0	0	0	0	0	3.18554	0.855208	14.8847	9.58078	14.5501	0	0	0	0.315582	0.0595948	0	0	0	0.260163	0	0	0	0	0	0	0	0.11544	0	0.708787	0.830957	1.8964	Zymoseptoria
0	0	0	0.145173	0	0	0	11.1787	0.0537201	0	27.5869	3.75457	18.073	1.90049	0.823909	2.04135	0	0	1.48789	0	0	0	0	0	0	0	0	0	0	0	0	0	0	0	0	0	0	0	0	0	1.67614	Phacidium
3.89527	2.91383	0	5.22623	0	0	0.662414	0	0	4.80723	0	0	0	0.316748	0.158641	0	0	0	0	0	14.3963	0.99514	0	0	22.5566	1.85341	0.652765	0	0.341463	0	0	0	0	0	0	0	0	0	0	0	1.4694	Nectria
0.574713	0	1.71719	6.21824	0.416146	0.552666	0	0	0.537201	0	0.0820429	0	0	0	0.0102349	0.494084	0.304866	2.6729	25.9576	0.84969	0	0	0	0	0	0	0	0	0	0	0	0	0	0	0	0	0	0	0	0.0325866	1.0105	Protomyces
2.93742	18.3509	1.83985	0.459714	0	0.260078	0.650147	0.352338	0.698362	0	1.04605	0.145555	3.52869	0.329946	1.40218	0.130022	0.221721	1.65386	0.271439	0.487419	0	0	0	0	0	0	0	0	0	0	0	0	0	0	0.0901276	0	0	0	0	0	0.871395	Pleurophoma
0	0	0	0	0	0	0	0	1.12812	0	1.96903	1.0898	9.26665	0.805068	3.84832	0.0520088	3.51586	2.58938	0.442344	0.289817	0	0	0	0	0	0	0	0	0.0162602	0	0.0394374	0	0.0826446	0	0.0277316	0.129646	0.04329	0.207125	0	0	0.638563	Truncatella
8.68455	0	0	0.217759	0	0	0	0	0	0	0	0.989027	7.27217	0.0263957	0	0.864647	0	0.584698	0.341812	0.994599	0.103199	0	0	0	0	0	0	0	0	0	0.0525831	0.0198728	0.140496	0	0.0346644	1.33967	0	1.61558	0.158866	0.089613	0.588255	Microdochium
0	0	0	0	0	0	0	0	0	0	0	0	0	0	0	0.773632	0.178168	12.4624	0.261385	0.138322	0	0	0	0	0	0	0	0	0	0	0	0	0	0	0	0.950735	0.0865801	3.10688	0.293291	0.089613	0.458525	Ascochyta
1.21328	2.78983	2.38304	1.95984	0	8.38752	0.380275	0	0	0	0	0	0	0	0	0	0	0.451052	0	0	0	0	0	0	0	0	0	0	0	0	0	0	0	0	0	0	0	0	0	0	0.439121	Didymella
0	1.98388	12.8439	0.217759	0	1.10533	0	0	0	0	0	0	0	0	0	0	0	0	0	0	0	0	0	0	0	0	0	0	0	0	0	0	0	0	0	0	0	0	0	0	0.403771	Botrytis
0	0	0	0	0	0	0	0	0	0	8.3171	0.167948	0	2.67916	1.94463	0	0	0	0	0	0	0	0	0	0	0	0	0	0	0	1.35402	0	0.0743802	0	0	0	0	0	0	0	0.363431	Rhizosphaera
0	0	0	0	0	0	0	0	0	0	0	0	0	0	0	0	0	0	0	0	2.27038	0	0.130988	0.986193	1.63886	0.224656	0	0	0.260163	0	0	0.1093	2.08264	0.880383	0	0	0	5.17813	0.0488818	0	0.345264	Ilyonectria
0	1.54991	0.315402	0	0	6.56697	0.0368008	0	0.1343	2.33222	0	0	0	0	0	0	0	0	0	0	0	0	0	0	0	0	0	0	2.37398	0.0890472	0	0	0	0	0	0	0	0	0	0	0.334966	Cylindrosympodium
0	0	0	0	0	0	0	0	0	0	0	0.0223931	0	0	1.12072	0	1.74605	0.451052	0.301598	1.44908	0	0	0	0	0	0	0	0	0	0	0	0	0	0	0	0.432152	0.37518	5.38525	0.415496	1.67006	0.334226	Diplodia
0	0	0	0	0	0	0	0	0	0	0	0	0	0	0	1.27422	0.0554302	2.9569	0.261385	2.71374	0	0	0	0	0	0	0	0	0	0	0	0	0	0	0	2.8522	0.533911	0	0.916534	0.953157	0.312937	Neodevriesia
2.93742	0.247985	0.700894	1.81466	0	0	0.0368008	2.17809	0	0.190386	1.61009	0	0	0	0.046057	0.0650111	0.0435523	0.517875	0.261385	0.349098	0	0	0	0	0.0893921	0	0	0	0	0	0	0	0	0	0	0	0	0	0	0	0.277218	Massarina
0	7.87353	0	0	0	1.3329	0	0	0.376041	0	0	0	0	0	0.235402	0	0	0	0	0	0	0	0	0	0	0	0	0	0	0.197883	0	0	0	0	0	0	0	0	0	0	0.250394	Dothiorella
0	0	0.350447	0	0	0	0	0	0	9.2337	0	0	0	0	0	0	0	0	0	0	0	0.0462856	0	0	0	0	0	0	0	0	0	0	0	0	0	0	0	0	0	0	0.240761	Apiognomonia
0	2.47985	0	0.338737	0	0	0	0.288277	0	0	0	0	0	0	0	0	0	0	0	0	0	0.0694284	0	0	0	0	0	0	0	0	0	0	0	0	0	0.734659	0.17316	3.56255	1.4909	0.105906	0.231087	Gibberella
0	0	0	0	0	9.03771	0	0	0	0	0	0	0	0	0	0	0	0	0	0	0	0	0	0	0	0	0	0	0	0	0	0	0	0	0	0	0	0	0	0	0.225943	Mycocentrospora
0	0.247985	0.175223	0	0	0	0	0.128123	0	0	0	0.287378	0	0.329946	0	0.0520088	0.134616	1.90444	4.31286	0.131735	0	0	0	0	0	0	0	0	0	0	0	0	0	0	0	0	0	0	0	0.0814664	0.194645	Neoascochyta
0	0	0	0	0	0	0	0.128123	0	0	0	0	0	0	0	0	0	0	0	0.230536	0.877193	0	0.58009	0	0.297974	0	0.6165	0	0	0	0	0	0	0	0	4.96975	0	0	0	0	0.192504	Volutella
0	0	0	0	0	0	0	0	0	0	0	0	0	0	0	0	0	0	0	0	0	0	0	0	0	0	0	0	7.60976	0	0	0	0	0	0	0	0	0	0	0	0.190244	Anguillospora
0	0	0.262835	0	0	7.02211	0	0.160154	0	0	0	0	0	0	0	0	0	0	0	0	0	0	0	0	0	0	0	0	0	0	0	0	0	0	0	0	0	0	0	0	0.186127	Stigmina
0	0	0.841072	0	0	4.25878	0.15947	0	2.04136	0	0	0	0	0	0	0	0	0	0	0	0	0	0	0	0	0	0	0	0	0	0	0	0	0	0	0	0	0	0	0	0.182517	Coniothyrium
0	0	0	0	0	0	0	7.0788	0	0	0	0	0	0	0	0	0	0	0	0	0	0	0	0	0	0	0	0	0	0	0	0	0	0	0	0	0	0	0	0	0.17697	Discosia
0	0	0	0	0	0	0	0.192184	0	0	0	0.0298574	0	0.329946	0.102349	0	0	0	0	0	0	0	0	0	0	0	0	0	0.0325203	0	0.289207	0	0.305785	0	0	0.216076	0	5.50953	0	0	0.175186	Devriesia
0.191571	0.867948	0.140179	0	0.0832293	1.17035	0	0	0.725222	1.90386	0	0	0	0.0659892	0	0	0	0	0	0	0	0.347142	0.0748503	0.0394477	0	0	0	0	0.162602	0.0890472	0	0	0	0	0	0	0	0	0	0	0.146536	Dermea
0	0	0	0.145173	0	0	0	0	0.10744	0	0	0.145555	0.398895	0	0.0818791	1.63828	0.186087	0.601403	1.25666	0.941905	0	0	0	0	0	0	0	0	0	0	0	0	0	0	0	0	0	0	0.0977637	0	0.140026	Neocatenulostroma
0	0	0	0.26615	0	0	0	0	0	1.14231	0	0	0	0	0	0	0	0	0	0	0	0	0	1.77515	0	0	0	0	0	1.87989	0	0	0	0	0	0	0	0	0	0	0.126587	Plectosphaerella
0	0	0	0	0	0	0	0	0	0	0	0	0	0	0	0	0	0	0	0	0	0	0	0	0	0	0	0	0	0	0	0	0	0	0	0	0	3.9768	0	0	0.09942	Rhexocercosporidium
0	0.743955	0.578237	0.314541	0.457761	0.357607	0	1.44138	0	0	0	0	0	0	0.0409396	0	0	0	0	0	0	0	0	0	0	0	0	0	0	0	0	0	0	0	0	0	0	0	0	0	0.0983606	Cytospora
0.510856	0	0.332924	0	0	0	0	0.384369	0	0	0	0	0	0	0	0	0	0	0	0	0	0	0	0	0	0	0	0	1.95122	0	0	0	0	0	0	0	0	0	0	0.285132	0.0866125	Pseudocoleophoma
0	0	0	0	0	0	0	0	0	1.3327	0	0	0	0	0	0.136523	0	1.28633	0	0.665261	0	0	0	0	0	0	0	0	0	0	0	0	0	0	0	0	0	0	0	0	0.0855205	Colletotrichum
0	0	0	0	0	0	0	0	0	0	0	0	0	0	0	3.40658	0	0	0	0	0	0	0	0	0	0	0	0	0	0	0	0	0	0	0	0	0	0	0	0	0.0851645	Oculimacula
0	0	0	0	0	0	0	2.30621	0.483481	0	0	0	0	0	0	0	0	0	0	0	0	0	0	0	0	0	0	0	0.227642	0	0	0	0	0	0	0	0	0	0	0	0.0754334	Adisciso
0	0	0	0	0	0	0	0	0	0	0	0	0	0	0	0	0	0	0	2.57542	0	0	0	0	0	0	0	0	0	0.326506	0	0	0	0	0	0	0	0	0	0	0.0725481	Boeremia
0	1.48791	0.0700894	0	0	0	0	0.192184	0.16116	0	0	0	0	0.079187	0.327517	0	0	0	0	0	0	0	0	0	0	0	0	0	0	0	0.354936	0	0.0413223	0	0.103993	0	0	0	0	0	0.0704575	Diaporthe
0	0	0	0	0	0	0	0	0	0	0	0	0	0	0	0	0	0.167056	0	0	0	0	0	0	0	0	0	0	0	0	0	0	0	0	0	0	0	2.36123	0.134425	0	0.0665677	Fusarium
0	0	0.52567	1.13719	0	0	0	0	0	0	0	0	0	0	0	0	0	0	0	0	0	0	0	0	0.923719	0	0	0	0	0	0	0	0	0	0	0	0	0	0	0	0.0646644	Cylindrocarpon
0.893997	0	0	0	0	0	0	0	0.940102	0	0	0	0	0	0	0.17553	0	0	0.0904795	0.362271	0	0	0	0	0	0	0	0	0	0	0	0	0	0	0	0	0	0	0	0	0.0615595	Septoria
0	0	0	0	0	0	0	0	0	0	2.31771	0.0298574	0	0.0923848	0	0	0	0	0	0	0	0	0	0	0	0	0	0	0	0	0	0	0	0	0	0	0	0	0	0	0.0609988	Stagonospora
0	0.557967	0.455581	0	0	0.975293	0	0	0.10744	0	0	0	0	0.105583	0	0	0.0514709	0.133645	0	0	0	0	0	0	0	0	0	0	0	0	0	0	0	0	0	0	0	0	0	0	0.0596745	Muriphaeosphaeria
0	0	0	0	0	0	0	0	2.22938	0	0	0	0	0	0	0	0	0	0	0	0	0	0	0	0	0	0	0	0	0	0	0	0	0	0	0	0	0	0	0	0.0557346	Cylindrium
0	2.10787	0	0	0	0	0	0	0	0	0	0	0	0	0	0	0	0	0	0	0	0	0	0	0	0	0	0	0	0	0	0	0	0	0	0	0	0	0	0	0.0526968	Botryosphaeria
0	0	0	0	0	0	0	0	0	0	1.9075	0	0	0	0.00511745	0	0	0	0	0	0	0	0	0	0	0	0	0	0	0	0	0	0	0	0	0	0	0	0	0	0.0478154	Catenulostroma
0	0	0	0	0	0	0	0	0	0	0	0	0	0	0	0	0	0	0	0	0	0	0	0	0	0	0	0	0	0	1.19627	0	0.677686	0	0	0	0	0	0	0	0.0468488	Eucasphaeria
0	0	0.490626	1.04041	0	0	0	0	0	0	0	0	0	0	0	0	0	0	0.301598	0	0	0	0	0	0	0	0	0	0	0	0	0	0	0	0	0	0	0	0	0	0.0458158	Naevala
0	0	0	0	0	0	0	0	0	0	1.47677	0.126894	0	0	0.0818791	0	0	0	0	0.052694	0	0	0	0	0	0	0	0	0	0	0	0	0	0	0	0	0	0	0	0	0.043456	Cystodendron
0	0	0.385492	0	0	1.20286	0	0	0	0	0	0	0	0	0	0	0	0	0	0	0	0	0	0	0	0	0	0	0	0	0	0	0	0	0	0	0	0	0	0	0.0397088	Seimatosporium
0	0.123993	0	0	0	0.260078	0	0.192184	0	0	0	0	0	0	0	0	0	0	0	0	0	0.763712	0	0	0	0	0	0	0	0	0	0	0	0	0	0	0	0	0	0	0.0334992	Coleophoma
0	0	0.245313	0	0	0.260078	0	0.608584	0	0.190386	0	0	0	0	0	0	0	0	0	0	0	0	0	0	0	0	0	0	0	0	0	0	0	0	0	0	0	0	0	0	0.032609	Sphaceloma
0	0	0	0.290346	0	0	0	0.0640615	0	0.809139	0	0	0	0	0	0	0	0	0	0	0	0	0	0	0	0	0	0	0	0	0	0	0	0	0	0	0	0	0	0	0.0290887	Sydowiella
0	0	0	0	0	0	0	0	0	0	0.13332	0	0	0.844661	0	0	0	0	0	0	0	0	0	0	0	0	0	0	0	0	0.0920205	0	0	0	0	0	0	0	0	0	0.02675	Fusicladium
0.766284	0	0	0	0	0	0	0	0	0	0.0820429	0	0	0	0	0	0	0	0.120639	0	0	0	0	0	0	0	0	0	0	0	0	0	0	0	0	0	0	0	0	0	0.0242241	Periconia
0	0	0	0	0	0	0	0	0	0	0	0	0	0	0	0	0	0.417641	0.432291	0.0724542	0	0	0	0	0	0	0	0	0	0	0	0	0	0	0	0	0	0	0	0	0.0230597	Periconiella
0	0	0	0	0	0.617685	0	0	0.268601	0	0	0	0	0	0	0	0	0	0	0	0	0	0	0	0	0	0	0	0	0	0	0	0	0	0	0	0	0	0	0	0.0221571	Erysiphe
0	0	0	0	0	0	0	0	0	0.809139	0	0	0	0	0	0	0	0	0	0	0	0	0	0	0	0	0	0	0	0	0	0	0	0	0	0	0	0	0	0	0.0202285	Subplenodomus
0	0	0	0	0	0	0	0.800769	0	0	0	0	0	0	0	0	0	0	0	0	0	0	0	0	0	0	0	0	0	0	0	0	0	0	0	0	0	0	0	0	0.0200192	Ophiognomonia
0	0	0	0.314541	0	0	0	0.256246	0.16116	0	0	0	0	0	0	0	0	0	0	0	0	0	0	0	0	0	0	0	0	0	0	0	0	0	0	0	0	0	0	0	0.0182987	Eutypella
0	0	0	0	0	0	0	0	0	0	0	0	0	0	0	0.0715122	0.0435523	0.38423	0.221172	0	0	0	0	0	0	0	0	0	0	0	0	0	0	0	0	0	0	0	0	0	0.0180117	Phaeotheca
0	0	0	0.701669	0	0	0	0	0	0	0	0	0	0	0	0	0	0	0	0	0	0	0	0	0	0	0	0	0	0	0	0	0	0	0	0	0	0	0	0	0.0175417	Roesleria
0	0	0	0.629083	0	0	0	0	0	0	0	0	0	0	0	0	0	0	0	0	0	0	0	0	0	0	0	0	0	0	0	0	0	0	0	0	0	0	0	0	0.0157271	Neofabraea
0	0	0	0.362932	0	0	0	0	0	0	0	0	0	0	0	0	0	0	0	0	0	0	0	0	0	0	0	0	0	0.0989413	0	0	0	0	0	0	0	0	0	0	0.0115468	Verticillium
0	0	0	0	0	0	0	0	0	0	0	0	0	0.0923848	0.0204698	0	0	0	0.331758	0	0	0	0	0	0	0	0	0	0	0	0	0	0	0	0	0	0	0	0	0	0.0111153	Acrodontium
0	0	0	0.362932	0	0	0	0	0	0	0	0	0	0	0	0	0	0	0	0	0	0	0	0	0	0	0	0	0	0	0	0	0	0	0	0	0	0	0	0	0.00907331	Microcyclospora
0	0	0.105134	0	0	0	0	0	0.241741	0	0	0	0	0	0	0	0	0	0	0	0	0	0	0	0	0	0	0	0	0	0	0	0	0	0	0	0	0	0	0	0.00867186	Discostroma
0	0	0	0	0	0	0	0	0	0	0	0	0	0	0	0.130022	0	0	0	0.158082	0	0	0	0	0	0	0	0	0	0	0	0	0	0	0	0	0	0	0	0	0.0072026	Parastagonospora
0	0	0	0	0	0	0	0	0.0805802	0	0	0	0	0	0	0.0130022	0	0	0.100533	0.0922145	0	0	0	0	0	0	0	0	0	0	0	0	0	0	0	0	0	0	0	0	0.00715824	Stemphylium
0	0	0	0	0	0.0650195	0.0368008	0.0320307	0.1343	0	0	0	0	0	0	0	0	0	0	0	0	0	0	0	0	0	0	0	0	0	0	0	0	0	0	0	0	0	0	0	0.00670378	Pilidium
0	0	0	0	0	0	0	0	0	0.237982	0	0	0	0	0	0	0	0	0	0	0	0	0	0	0	0	0	0	0	0	0	0	0	0	0	0	0	0	0	0	0.00594955	Blumeria
0	0	0	0	0	0	0	0	0	0	0	0	0	0	0	0	0.0197965	0.217173	0	0	0	0	0	0	0	0	0	0	0	0	0	0	0	0	0	0	0	0	0	0	0.00592425	Helminthosporium
0	0	0	0	0	0	0	0.224215	0	0	0	0	0	0	0	0	0	0	0	0	0	0	0	0	0	0	0	0	0	0	0	0	0	0	0	0	0	0	0	0	0.00560538	Cercospora
0.191571	0	0	0	0	0	0	0	0	0	0	0	0	0	0	0	0	0	0	0	0	0	0	0	0	0	0	0	0	0	0	0	0	0	0	0	0	0	0	0	0.00478927	Eutypa
0	0	0	0	0	0	0	0	0	0	0	0	0	0.145176	0	0	0	0	0	0	0	0	0	0	0	0	0	0	0	0	0	0	0	0	0	0	0	0	0	0	0.0036294	Ophiosphaerella
0	0	0.0350447	0.0725865	0	0	0	0	0	0	0	0	0	0	0	0	0	0	0	0	0	0	0	0	0	0	0	0	0	0	0	0	0	0	0	0	0	0	0	0	0.00269078	Mycoleptodiscus
0	0	0	0	0	0	0	0	0	0	0	0	0	0	0	0	0	0	0.0301598	0	0	0	0	0	0	0	0	0	0	0	0	0	0	0	0	0	0.0721501	0	0	0	0.00255775	Geastrumia
0	0	0	0	0	0	0	0	0	0	0	0	0	0	0	0.0325055	0	0	0.0603197	0	0	0	0	0	0	0	0	0	0	0	0	0	0	0	0	0	0	0	0	0	0.00232063	Pyrenophora
0	0	0	0	0	0	0	0	0	0	0	0	0	0	0	0.0585099	0	0	0.0301598	0	0	0	0	0	0	0	0	0	0	0	0	0	0	0	0	0	0	0	0	0	0.00221674	Sarocladium
0	0	0	0	0	0	0	0	0	0	0	0	0	0	0.0153523	0.0715122	0	0	0	0	0	0	0	0	0	0	0	0	0	0	0	0	0	0	0	0	0	0	0	0	0.00217161	Ramularia
0	0	0	0	0	0	0	0	0	0	0	0	0	0	0	0	0	0	0	0	0	0	0	0	0	0	0	0	0	0	0	0	0	0	0	0	0	0	0.0855432	0	0.00213858	Glomerobolus
0	0	0	0	0	0	0	0	0	0	0	0	0	0	0	0	0.0197965	0	0	0.052694	0	0	0	0	0	0	0	0	0	0	0	0	0	0	0	0	0	0	0	0	0.00181226	Penidiella
0	0	0.0175223	0.048391	0	0	0	0	0	0	0	0	0	0	0	0	0	0	0	0	0	0	0	0	0	0	0	0	0	0	0	0	0	0	0	0	0	0	0	0	0.00164783	Diatrype
0	0	0	0.048391	0	0	0	0	0	0	0	0	0	0	0	0	0	0	0	0	0	0	0	0	0	0	0	0	0	0	0	0	0	0	0	0	0	0	0	0	0.00120977	Dendryphion
0	0	0	0	0	0	0	0	0	0	0	0	0	0	0.0153523	0	0	0	0	0	0	0	0	0	0	0	0	0	0	0	0	0	0	0	0	0	0	0	0	0	0.000383808	Neophaeomoniella
0	0	0	0	0	0	0	0	0	0	0	0	0	0	0	0.0130022	0	0	0	0	0	0	0	0	0	0	0	0	0	0	0	0	0	0	0	0	0	0	0	0	0.000325055	Rhytisma
0	0	0	0	0	0	0	0	0	0	0	0.00746436	0	0	0	0	0	0	0	0	0	0	0	0	0	0	0	0	0	0	0	0	0	0	0	0	0	0	0	0	0.000186609	Ceratocystis
1.27714	0	1.61206	1.18558	0.416146	1.62549	0	1.56951	0.859522	0	0.44098	0.0186609	1.28874	0	0.209815	0.156027	0.0633488	0	0.472504	0	0	0.162	0	0	0	0	0	0	0.292683	0	0	0	0	0	0	0	0	0	0	0	0.291255	Itersonilia
1.02171	0.247985	0.052567	0.241955	0	0.162549	0	0	0	0.333175	1.17937	0.209002	1.31942	1.28019	0.143288	0	0	0	0	0.0197602	0	0	0	0	0	0	0	0	0	0	0.328645	0	0	0	0.0138658	0	0	0	0	0	0.163837	Exobasidium
0	0	0.140179	0.362932	0	0.682705	0.0368008	0	0	0	0	0	0	0	0	0	0	0	0	0	0	0	0.467814	0	1.75805	0	0	0	0.113821	0	0	0	0	0	0.0207987	0	0	0.91135	0	0	0.112361	Ceratobasidium
0	0	0	0	0	0	0	0	0	0	0	0	0	0	0	0.214536	0.201924	1.83762	1.20639	0.362271	0	0	0	0	0	0	0	0	0	0	0	0	0	0	0	0	0.02886	0	0	0	0.0962902	Farysia
0.957854	0	0	0	0	0	0	0	0	0	0	0	0	0	0	0	0	0	0	0	0	0	0	0	0.268176	0	0	0	0.0325203	0.108835	0	0	0	0	0	0	0	0	0	0	0.0341847	Ganoderma
0	0.371978	0	0	0	0	0	0	0	0	0	0	0	0	0	0	0	0	0	0	0	0	0	0	0	0	0	0	0	0	0	0	0	0	0	0	0	0	0	0	0.00929944	Puccinia
0	0	0	0	0	0	0	0	0.349181	0	0	0	0	0	0	0	0	0	0	0	0	0	0	0	0	0	0	0	0	0	0	0	0	0	0	0	0	0	0	0	0.00872952	Pseudomicrostroma
0	0	0	0	0	0	0	0	0	0	0	0	0	0	0	0	0	0	0	0	0	0	0	0	0	0	0	0	0	0	0	0	0	0	0	0.302506	0	0	0	0	0.00756266	Thanatephorus
0	0	0	0	0	0	0	0	0	0	0	0	0	0	0	0	0	0.0668226	0	0	0	0	0	0	0	0	0	0	0	0	0	0	0	0	0	0	0	0	0	0	0.00167056	Microbotryum

## Sheet: Table S5
Supplementary Table S6 Average relative abundance of fungal plant pathogens detected in PBSA samples under 4 tree species
ASV	F. sylvatica	Q. robur	P. abies	P. sylvestris	Domain.mothur	Phylum.mothur	Class.mothur	Order.mothur	Family.mothur	Genus.mothur	Species.mothur	Phylum.FungalTraits	Class.FungalTraits	Order.FungalTraits	Family.FungalTraits	COMMENT.on.genus.FungalTraits	primary_lifestyle.FungalTraits	Secondary_lifestyle.FungalTraits	Comment_on_lifestyle_template.FungalTraits	Endophytic_interaction_capability_template.FungalTraits	Plant_pathogenic_capacity_template.FungalTraits	Decay_substrate_template.FungalTraits	Decay_type_template.FungalTraits	Aquatic_habitat_template.FungalTraits	Animal_biotrophic_capacity_template.FungalTraits	Specific_hosts.FungalTraits	Growth_form_template.FungalTraits	Fruitbody_type_template.FungalTraits	Hymenium_type_template.FungalTraits	Ectomycorrhiza_exploration_type_template.FungalTraits	Ectomycorrhiza_lineage_template.FungalTraits	primary_photobiont.FungalTraits	secondary_photobiont.FungalTraits
ASV_000018	0	0	152.641	42.7351	Fungi	Ascomycota	Dothideomycetes	Venturiales	Venturiaceae	Venturia		Ascomycota	Dothideomycetes	Venturiales	Venturiaceae		plant_pathogen	litter_saprotroph			leaf/fruit/seed_pathogen	leaf/fruit/seed		non-aquatic			filamentous_mycelium	perithecium_(hymenium_hidden,_narrow_opening)	closed
ASV_000007	0.0914275	0	12.4334	41.2554	Fungi	Ascomycota	Dothideomycetes	Pleosporales	Didymellaceae	Phoma		Ascomycota	Dothideomycetes	Pleosporales	Didymellaceae		plant_pathogen	litter_saprotroph	hypervariable	foliar_endophyte	leaf/fruit/seed_pathogen	leaf/fruit/seed,roots,soil	soft_rot	partly_aquatic			filamentous_mycelium
ASV_000097	26.5043	16.2188	8.73614	0.375334	Fungi	Ascomycota	Dothideomycetes	Pleosporales	Leptosphaeriaceae	Plenodomus	Plenodomus_biglobosus	Ascomycota	Dothideomycetes	Pleosporales	Leptosphaeriaceae		plant_pathogen	litter_saprotroph		no_endophytic_capacity	leaf/fruit/seed_pathogen	leaf/fruit/seed		non-aquatic			filamentous_mycelium	perithecium_(hymenium_hidden,_narrow_opening)	closed
ASV_000150	0	0.120299	0.00481197	32.2667	Fungi	Ascomycota	Dothideomycetes	Pleosporales	Phaeosphaeriaceae	Chaetosphaeronema		Ascomycota	Dothideomycetes	Pleosporales	Phaeosphaeriaceae		plant_pathogen	litter_saprotroph		no_endophytic_capacity	leaf/fruit/seed_pathogen	leaf/fruit/seed		non-aquatic			filamentous_mycelium
ASV_000168	0	17.7032	0.704954	9.33763	Fungi	Ascomycota	Dothideomycetes	Pleosporales	Leptosphaeriaceae	Plenodomus	Plenodomus_biglobosus	Ascomycota	Dothideomycetes	Pleosporales	Leptosphaeriaceae		plant_pathogen	litter_saprotroph		no_endophytic_capacity	leaf/fruit/seed_pathogen	leaf/fruit/seed		non-aquatic			filamentous_mycelium	perithecium_(hymenium_hidden,_narrow_opening)	closed
ASV_000192	0	0	26.6944	0.132329	Fungi	Ascomycota	Dothideomycetes	Pleosporales	Leptosphaeriaceae	Plenodomus	Plenodomus_biglobosus	Ascomycota	Dothideomycetes	Pleosporales	Leptosphaeriaceae		plant_pathogen	litter_saprotroph		no_endophytic_capacity	leaf/fruit/seed_pathogen	leaf/fruit/seed		non-aquatic			filamentous_mycelium	perithecium_(hymenium_hidden,_narrow_opening)	closed
ASV_000233	0	0	0	21.5552	Fungi	Ascomycota	Dothideomycetes	Pleosporales	Phaeosphaeriaceae	Paraphoma	Paraphoma_chrysanthemicola	Ascomycota	Dothideomycetes	Pleosporales	Phaeosphaeriaceae		plant_pathogen	wood_saprotroph		no_endophytic_capacity	wood_pathogen	wood		partly_aquatic			filamentous_mycelium
ASV_000209	0	18.0569	0	0	Fungi	Ascomycota	Leotiomycetes	Helotiales	Helotiaceae	Collophora	Collophora_sp	Ascomycota	Leotiomycetes	Leotiales	Tympanidaceae		plant_pathogen	wood_saprotroph			wood_pathogen	wood,leaf/fruit/seed		non-aquatic			filamentous_mycelium
ASV_000227	0.911869	1.23908	0	11.8158	Fungi	Ascomycota	Dothideomycetes	Capnodiales	Mycosphaerellaceae	Zymoseptoria	Zymoseptoria_halophila	Ascomycota	Dothideomycetes	Capnodiales	Mycosphaerellaceae		plant_pathogen	litter_saprotroph			leaf/fruit/seed_pathogen	leaf/fruit/seed		non-aquatic			filamentous_mycelium	perithecium_(hymenium_hidden,_narrow_opening)	closed
ASV_000030	0	0	14.0065	0.0144359	Fungi	Ascomycota	Dothideomycetes	Pleosporales	Melanommataceae	Herpotrichia	Herpotrichia_juniperi	Ascomycota	Dothideomycetes	Pleosporales	Melanommataceae		plant_pathogen	wood_saprotroph		root_endophyte	leaf/fruit/seed_pathogen	wood,leaf/fruit/seed,roots		partly_aquatic			filamentous_mycelium	perithecium_(hymenium_hidden,_narrow_opening)	closed
ASV_000171	1.45081	3.62582	0.32962	6.31331	Fungi	Ascomycota	Taphrinomycetes	Taphrinales	Taphrinaceae	Taphrina	Taphrina_carpini	Ascomycota	Taphrinomycetes	Taphrinales	Taphrinaceae		plant_pathogen				leaf/fruit/seed_pathogen			non-aquatic			dimorphic_yeast
ASV_000313	10.9713	0.668864	0	0.0216539	Fungi	Ascomycota	Dothideomycetes	Pleosporales	Didymellaceae	Phoma	Phoma_puncteliae	Ascomycota	Dothideomycetes	Pleosporales	Didymellaceae		plant_pathogen	litter_saprotroph	hypervariable	foliar_endophyte	leaf/fruit/seed_pathogen	leaf/fruit/seed,roots,soil	soft_rot	partly_aquatic			filamentous_mycelium
ASV_000265	0.907057	6.5924	0.173231	3.32026	Fungi	Ascomycota	Dothideomycetes	Pleosporales	Phaeosphaeriaceae	Paraphoma		Ascomycota	Dothideomycetes	Pleosporales	Phaeosphaeriaceae		plant_pathogen	wood_saprotroph		no_endophytic_capacity	wood_pathogen	wood		partly_aquatic			filamentous_mycelium
ASV_000445	0	0	0.0120299	10.3818	Fungi	Ascomycota	Dothideomycetes	Pleosporales	Phaeosphaeriaceae	Paraphoma	Paraphoma_chrysanthemicola	Ascomycota	Dothideomycetes	Pleosporales	Phaeosphaeriaceae		plant_pathogen	wood_saprotroph		no_endophytic_capacity	wood_pathogen	wood		partly_aquatic			filamentous_mycelium
ASV_000482	7.29495	1.82855	0	0.411424	Fungi	Ascomycota	Eurotiomycetes	Chaetothyriales	Herpotrichiellaceae	Veronaea	Veronaea_japonica	Ascomycota	Eurotiomycetes	Chaetothyriales	Herpotrichiellaceae		plant_pathogen	litter_saprotroph	dung_saprotroph_some_species		leaf/fruit/seed_pathogen	leaf/fruit/seed		non-aquatic	opportunistic_animal_parasite		dimorphic_yeast
ASV_000064	0	0	9.29914	0	Fungi	Ascomycota	Dothideomycetes	Pleosporales	Melanommataceae	Herpotrichia		Ascomycota	Dothideomycetes	Pleosporales	Melanommataceae		plant_pathogen	wood_saprotroph		root_endophyte	leaf/fruit/seed_pathogen	wood,leaf/fruit/seed,roots		partly_aquatic			filamentous_mycelium	perithecium_(hymenium_hidden,_narrow_opening)	closed
ASV_000498	0	0.844501	7.14337	1.11157	Fungi	Ascomycota	Leotiomycetes	Phacidiales	Phacidiaceae	Phacidium	Phacidium_lacerum	Ascomycota	Leotiomycetes	Phacidiales	Phacidiaceae		plant_pathogen	foliar_endophyte		foliar_endophyte	leaf/fruit/seed_pathogen	leaf/fruit/seed		non-aquatic			filamentous_mycelium	apothecium_(hymenium_on_surface)	smooth
ASV_000027	0.654428	0.522099	0.990895	6.88593	Fungi	Ascomycota	Dothideomycetes	Pleosporales	Pleosporaceae	Alternaria		Ascomycota	Dothideomycetes	Pleosporales	Pleosporaceae		plant_pathogen	litter_saprotroph		foliar_endophyte	leaf/fruit/seed_pathogen	leaf/fruit/seed	soft_rot	partly_aquatic			filamentous_mycelium	perithecium_(hymenium_hidden,_narrow_opening)	closed
ASV_000041	0.187667	0.384958	0.0433077	7.9975	Fungi	Ascomycota	Dothideomycetes	Pleosporales	Pleosporaceae	Alternaria		Ascomycota	Dothideomycetes	Pleosporales	Pleosporaceae		plant_pathogen	litter_saprotroph		foliar_endophyte	leaf/fruit/seed_pathogen	leaf/fruit/seed	soft_rot	partly_aquatic			filamentous_mycelium	perithecium_(hymenium_hidden,_narrow_opening)	closed
ASV_000501	0.803599	0.0890215	0.0240599	7.28533	Fungi	Ascomycota	Taphrinomycetes	Taphrinales	Protomycetaceae	Protomyces	Protomyces_inouyei	Ascomycota	Taphrinomycetes	Taphrinales	Protomycetaceae		plant_pathogen				leaf/fruit/seed_pathogen			non-aquatic			dimorphic_yeast
ASV_000172	0	6.97255	0	0	Fungi	Ascomycota	Dothideomycetes	Pleosporales	Melanommataceae	Herpotrichia		Ascomycota	Dothideomycetes	Pleosporales	Melanommataceae		plant_pathogen	wood_saprotroph		root_endophyte	leaf/fruit/seed_pathogen	wood,leaf/fruit/seed,roots		partly_aquatic			filamentous_mycelium	perithecium_(hymenium_hidden,_narrow_opening)	closed
ASV_000259	0	0	6.71751	0	Fungi	Ascomycota	Leotiomycetes	Rhytismatales	Rhytismataceae	Lophodermium	Lophodermium_piceae	Ascomycota	Leotiomycetes	Rhytismatales	Rhytismataceae		plant_pathogen	litter_saprotroph		foliar_endophyte	leaf/fruit/seed_pathogen	leaf/fruit/seed		partly_freshwater_(partly_non-aquatic)			filamentous_mycelium	apothecium_(hymenium_on_surface)	smooth
ASV_000279	0	0	4.71297	2.76688	Fungi	Ascomycota	Sordariomycetes	Xylariales	Bartaliniaceae	Truncatella		Ascomycota	Sordariomycetes	Amphisphaeriales	Sporocadaceae		plant_pathogen				leaf/fruit/seed_pathogen			non-aquatic			filamentous_mycelium	perithecium_(hymenium_hidden,_narrow_opening)	closed
ASV_000585	3.31785	2.23035	0.791569	0	Fungi	Ascomycota	Dothideomycetes	Pleosporales	Leptosphaeriaceae	Plenodomus	Plenodomus_biglobosus	Ascomycota	Dothideomycetes	Pleosporales	Leptosphaeriaceae		plant_pathogen	litter_saprotroph		no_endophytic_capacity	leaf/fruit/seed_pathogen	leaf/fruit/seed		non-aquatic			filamentous_mycelium	perithecium_(hymenium_hidden,_narrow_opening)	closed
ASV_000701	0	6.21466	0	0	Fungi	Ascomycota	Dothideomycetes	Venturiales	Venturiaceae	Venturia		Ascomycota	Dothideomycetes	Venturiales	Venturiaceae		plant_pathogen	litter_saprotroph			leaf/fruit/seed_pathogen	leaf/fruit/seed		non-aquatic			filamentous_mycelium	perithecium_(hymenium_hidden,_narrow_opening)	closed
ASV_000689	3.96025	1.16209	0	0.639992	Fungi	Ascomycota	Eurotiomycetes	Chaetothyriales	Herpotrichiellaceae	Veronaea	Veronaea_japonica	Ascomycota	Eurotiomycetes	Chaetothyriales	Herpotrichiellaceae		plant_pathogen	litter_saprotroph	dung_saprotroph_some_species		leaf/fruit/seed_pathogen	leaf/fruit/seed		non-aquatic	opportunistic_animal_parasite		dimorphic_yeast
ASV_000777	0	0	5.69235	0	Fungi	Ascomycota	Dothideomycetes	Pleosporales	Leptosphaeriaceae	Plenodomus	Plenodomus_biglobosus	Ascomycota	Dothideomycetes	Pleosporales	Leptosphaeriaceae		plant_pathogen	litter_saprotroph		no_endophytic_capacity	leaf/fruit/seed_pathogen	leaf/fruit/seed		non-aquatic			filamentous_mycelium	perithecium_(hymenium_hidden,_narrow_opening)	closed
ASV_000002	2.93049	0.887809	0.599091	0.808411	Fungi	Ascomycota	Dothideomycetes	Pleosporales	Pleosporaceae	Alternaria	Alternaria_eichhorniae	Ascomycota	Dothideomycetes	Pleosporales	Pleosporaceae		plant_pathogen	litter_saprotroph		foliar_endophyte	leaf/fruit/seed_pathogen	leaf/fruit/seed	soft_rot	partly_aquatic			filamentous_mycelium	perithecium_(hymenium_hidden,_narrow_opening)	closed
ASV_000643	1.86223	0.704954	1.29442	0	Fungi	Ascomycota	Eurotiomycetes	Chaetothyriales	Herpotrichiellaceae	Veronaea	Veronaea_compacta	Ascomycota	Eurotiomycetes	Chaetothyriales	Herpotrichiellaceae		plant_pathogen	litter_saprotroph	dung_saprotroph_some_species		leaf/fruit/seed_pathogen	leaf/fruit/seed		non-aquatic	opportunistic_animal_parasite		dimorphic_yeast
ASV_001038	0.0144359	0	5.44637	0	Fungi	Ascomycota	Leotiomycetes	Phacidiales	Phacidiaceae	Phacidium	Phacidium_lacerum	Ascomycota	Leotiomycetes	Phacidiales	Phacidiaceae		plant_pathogen	foliar_endophyte		foliar_endophyte	leaf/fruit/seed_pathogen	leaf/fruit/seed		non-aquatic			filamentous_mycelium	apothecium_(hymenium_on_surface)	smooth
ASV_000118	0	0	3.73168	0	Fungi	Ascomycota	Dothideomycetes	Dothideales	Dothideaceae	Rhizosphaera	Rhizosphaera_kalkhoffii	Ascomycota	Dothideomycetes	Dothideales	Dothideales family incertae sedis		plant_pathogen	litter_saprotroph		no_endophytic_capacity	leaf/fruit/seed_pathogen	leaf/fruit/seed		non-aquatic			filamentous_mycelium	perithecium_(hymenium_hidden,_narrow_opening)	closed
ASV_000954	0	0	0	3.59695	Fungi	Ascomycota	Dothideomycetes	Pleosporales	Leptosphaeriaceae	Plenodomus	Plenodomus_biglobosus	Ascomycota	Dothideomycetes	Pleosporales	Leptosphaeriaceae		plant_pathogen	litter_saprotroph		no_endophytic_capacity	leaf/fruit/seed_pathogen	leaf/fruit/seed		non-aquatic			filamentous_mycelium	perithecium_(hymenium_hidden,_narrow_opening)	closed
ASV_000904	2.62974	0.837283	0	0	Fungi	Ascomycota	Dothideomycetes	Pleosporales	Leptosphaeriaceae	Leptosphaeria	Leptosphaeria_errabunda	Ascomycota	Dothideomycetes	Pleosporales	Leptosphaeriaceae		plant_pathogen	wood_saprotroph		no_endophytic_capacity	wood_pathogen	wood		partly_aquatic			filamentous_mycelium	perithecium_(hymenium_hidden,_narrow_opening)	closed
ASV_000919	0	0	0	3.35876	Fungi	Ascomycota	Taphrinomycetes	Taphrinales	Taphrinaceae	Taphrina	Taphrina_tormentillae	Ascomycota	Taphrinomycetes	Taphrinales	Taphrinaceae		plant_pathogen				leaf/fruit/seed_pathogen			non-aquatic			dimorphic_yeast
ASV_000620	0	0	0.541347	2.70192	Fungi	Ascomycota	Dothideomycetes	Botryosphaeriales	Botryosphaeriaceae	Diplodia		Ascomycota	Dothideomycetes	Botryosphaeriales	Botryosphaeriaceae		plant_pathogen	litter_saprotroph			leaf/fruit/seed_pathogen	leaf/fruit/seed		partly_aquatic			filamentous_mycelium
ASV_001025	0	0.363304	0.73142	2.11727	Fungi	Ascomycota	Dothideomycetes	Pleosporales	Leptosphaeriaceae	Plenodomus	Plenodomus_biglobosus	Ascomycota	Dothideomycetes	Pleosporales	Leptosphaeriaceae		plant_pathogen	litter_saprotroph		no_endophytic_capacity	leaf/fruit/seed_pathogen	leaf/fruit/seed		non-aquatic			filamentous_mycelium	perithecium_(hymenium_hidden,_narrow_opening)	closed
ASV_000232	0	0	1.24142	2.44929	Fungi	Ascomycota	Leotiomycetes	Rhytismatales	Rhytismataceae	Lophodermium	Lophodermium_pinastri	Ascomycota	Leotiomycetes	Rhytismatales	Rhytismataceae		plant_pathogen	litter_saprotroph		foliar_endophyte	leaf/fruit/seed_pathogen	leaf/fruit/seed		partly_freshwater_(partly_non-aquatic)			filamentous_mycelium	apothecium_(hymenium_on_surface)	smooth
ASV_000258	1.28239	1.56389	0.0144359	0	Fungi	Ascomycota	Dothideomycetes	Pleosporales	Leptosphaeriaceae	Leptosphaeria	Leptosphaeria_rubefaciens	Ascomycota	Dothideomycetes	Pleosporales	Leptosphaeriaceae		plant_pathogen	wood_saprotroph		no_endophytic_capacity	wood_pathogen	wood		partly_aquatic			filamentous_mycelium	perithecium_(hymenium_hidden,_narrow_opening)	closed
ASV_001060	0	0	0	2.55756	Fungi	Ascomycota	Dothideomycetes	Pleosporales	Didymellaceae	Ascochyta	Ascochyta_manawaorae	Ascomycota	Dothideomycetes	Pleosporales	Didymellaceae		plant_pathogen				leaf/fruit/seed_pathogen			partly_aquatic			filamentous_mycelium
ASV_001130	0.35368	0	1.7541	1.07548	Fungi	Ascomycota	Sordariomycetes	Xylariales	Microdochiaceae	Microdochium	Microdochium_phragmitis	Ascomycota	Sordariomycetes	Xylariales	Microdochiaceae		plant_pathogen	foliar_endophyte		foliar_endophyte	leaf/fruit/seed_pathogen	leaf/fruit/seed		partly_aquatic			filamentous_mycelium	none	none
ASV_001037	1.29201	1.08751	0	0	Fungi	Ascomycota	Dothideomycetes	Pleosporales	Leptosphaeriaceae	Plenodomus	Plenodomus_biglobosus	Ascomycota	Dothideomycetes	Pleosporales	Leptosphaeriaceae		plant_pathogen	litter_saprotroph		no_endophytic_capacity	leaf/fruit/seed_pathogen	leaf/fruit/seed		non-aquatic			filamentous_mycelium	perithecium_(hymenium_hidden,_narrow_opening)	closed
ASV_000984	0	0	2.15095	0	Fungi	Ascomycota	Leotiomycetes	Rhytismatales	Rhytismataceae	Lophodermium	Lophodermium_piceae	Ascomycota	Leotiomycetes	Rhytismatales	Rhytismataceae		plant_pathogen	litter_saprotroph		foliar_endophyte	leaf/fruit/seed_pathogen	leaf/fruit/seed		partly_freshwater_(partly_non-aquatic)			filamentous_mycelium	apothecium_(hymenium_on_surface)	smooth
ASV_001259	0.259846	0.0962394	1.78043	0	Fungi	Ascomycota	Dothideomycetes	Pleosporales	Leptosphaeriaceae	Plenodomus	Plenodomus_biglobosus	Ascomycota	Dothideomycetes	Pleosporales	Leptosphaeriaceae		plant_pathogen	litter_saprotroph		no_endophytic_capacity	leaf/fruit/seed_pathogen	leaf/fruit/seed		non-aquatic			filamentous_mycelium	perithecium_(hymenium_hidden,_narrow_opening)	closed
ASV_000151	0	0	1.68072	0.664052	Fungi	Ascomycota	Dothideomycetes	Pleosporales	Lentitheciaceae	Pleurophoma	Pleurophoma_ossicola	Ascomycota	Dothideomycetes	Pleosporales	Lentitheciaceae		plant_pathogen	wood_saprotroph		no_endophytic_capacity	wood_pathogen	wood		non-aquatic			filamentous_mycelium	perithecium_(hymenium_hidden,_narrow_opening)	closed
ASV_000795	1.4075	0.618338	0	0	Fungi	Ascomycota	Sordariomycetes	Hypocreales	Nectriaceae	Nectria	Nectria_ramulariae	Ascomycota	Sordariomycetes	Hypocreales	Nectriaceae		plant_pathogen	litter_saprotroph	hypervariable	foliar_endophyte	leaf/fruit/seed_pathogen	wood,leaf/fruit/seed,roots,soil					filamentous_mycelium	perithecium_(hymenium_hidden,_narrow_opening)	closed
ASV_001323	0	0	0	2.02343	Fungi	Ascomycota	Dothideomycetes	Pleosporales	Leptosphaeriaceae	Plenodomus	Plenodomus_biglobosus	Ascomycota	Dothideomycetes	Pleosporales	Leptosphaeriaceae		plant_pathogen	litter_saprotroph		no_endophytic_capacity	leaf/fruit/seed_pathogen	leaf/fruit/seed		non-aquatic			filamentous_mycelium	perithecium_(hymenium_hidden,_narrow_opening)	closed
ASV_000638	1.9681	0.0505257	0	0	Fungi	Ascomycota	Sordariomycetes	Hypocreales	Nectriaceae	Nectria	Nectria_ramulariae	Ascomycota	Sordariomycetes	Hypocreales	Nectriaceae		plant_pathogen	litter_saprotroph	hypervariable	foliar_endophyte	leaf/fruit/seed_pathogen	wood,leaf/fruit/seed,roots,soil					filamentous_mycelium	perithecium_(hymenium_hidden,_narrow_opening)	closed
ASV_000823	1.78524	0.0818035	0	0	Fungi	Ascomycota	Leotiomycetes	Helotiales	Sclerotiniaceae	Botrytis	Botrytis_caroliniana	Ascomycota	Leotiomycetes	Helotiales	Sclerotiniaceae		plant_pathogen	litter_saprotroph			leaf/fruit/seed_pathogen	leaf/fruit/seed		partly_aquatic			filamentous_mycelium	none	none
ASV_001420	0	0	0	1.64569	Fungi	Ascomycota	Dothideomycetes	Pleosporales	Leptosphaeriaceae	Plenodomus	Plenodomus_biglobosus	Ascomycota	Dothideomycetes	Pleosporales	Leptosphaeriaceae		plant_pathogen	litter_saprotroph		no_endophytic_capacity	leaf/fruit/seed_pathogen	leaf/fruit/seed		non-aquatic			filamentous_mycelium	perithecium_(hymenium_hidden,_narrow_opening)	closed
ASV_000082	0.0144359	0.00962394	0.132329	1.42916	Fungi	Ascomycota	Dothideomycetes	Capnodiales	Teratosphaeriaceae	Neocatenulostroma	Neocatenulostroma_abietis	Ascomycota	Dothideomycetes	Capnodiales	Teratosphaeriaceae		plant_pathogen	litter_saprotroph			leaf/fruit/seed_pathogen	leaf/fruit/seed		non-aquatic			filamentous_mycelium	perithecium_(hymenium_hidden,_narrow_opening)	closed
ASV_000656	1.21502	0.209321	0	0	Fungi	Ascomycota	Dothideomycetes	Pleosporales	Melanommataceae	Herpotrichia	Herpotrichia_parasitica	Ascomycota	Dothideomycetes	Pleosporales	Melanommataceae		plant_pathogen	wood_saprotroph		root_endophyte	leaf/fruit/seed_pathogen	wood,leaf/fruit/seed,roots		partly_aquatic			filamentous_mycelium	perithecium_(hymenium_hidden,_narrow_opening)	closed
ASV_000702	0	0	1.41953	0	Fungi	Ascomycota	Dothideomycetes	Pleosporales	Melanommataceae	Herpotrichia		Ascomycota	Dothideomycetes	Pleosporales	Melanommataceae		plant_pathogen	wood_saprotroph		root_endophyte	leaf/fruit/seed_pathogen	wood,leaf/fruit/seed,roots		partly_aquatic			filamentous_mycelium	perithecium_(hymenium_hidden,_narrow_opening)	closed
ASV_001433	1.12119	0.235787	0	0	Fungi	Ascomycota	Dothideomycetes	Pleosporales	Lentitheciaceae	Pleurophoma	Pleurophoma_sp	Ascomycota	Dothideomycetes	Pleosporales	Lentitheciaceae		plant_pathogen	wood_saprotroph		no_endophytic_capacity	wood_pathogen	wood		non-aquatic			filamentous_mycelium	perithecium_(hymenium_hidden,_narrow_opening)	closed
ASV_000899	0	0	1.35216	0	Fungi	Ascomycota	Leotiomycetes	Rhytismatales	Rhytismataceae	Lophodermium	Lophodermium_piceae	Ascomycota	Leotiomycetes	Rhytismatales	Rhytismataceae		plant_pathogen	litter_saprotroph		foliar_endophyte	leaf/fruit/seed_pathogen	leaf/fruit/seed		partly_freshwater_(partly_non-aquatic)			filamentous_mycelium	apothecium_(hymenium_on_surface)	smooth
ASV_000484	0.630368	0.69533	0	0	Fungi	Ascomycota	Dothideomycetes	Pleosporales	Didymellaceae	Didymella	Didymella_viburnicola	Ascomycota	Dothideomycetes	Pleosporales	Didymellaceae		plant_pathogen	litter_saprotroph	hypervariable		leaf/fruit/seed_pathogen	leaf/fruit/seed,roots,soil,animal_material		partly_aquatic	animal_parasite		filamentous_mycelium
ASV_000648	1.0466	0.180449	0.0842095	0	Fungi	Ascomycota	Dothideomycetes	Pleosporales	Didymellaceae	Phoma	Phoma_aloes	Ascomycota	Dothideomycetes	Pleosporales	Didymellaceae		plant_pathogen	litter_saprotroph	hypervariable	foliar_endophyte	leaf/fruit/seed_pathogen	leaf/fruit/seed,roots,soil	soft_rot	partly_aquatic			filamentous_mycelium
ASV_000655	0.404206	0.173231	0.399394	0.315184	Fungi	Ascomycota	Dothideomycetes	Pleosporales	Massarinaceae	Massarina	Massarina_eburnea	Ascomycota	Dothideomycetes	Pleosporales	Massarinaceae		plant_pathogen				leaf/fruit/seed_pathogen			partly_aquatic			filamentous_mycelium	perithecium_(hymenium_hidden,_narrow_opening)	closed
ASV_001550	0.618338	0.65924	0	0	Fungi	Ascomycota	Dothideomycetes	Pleosporales	Leptosphaeriaceae	Plenodomus	Plenodomus_biglobosus	Ascomycota	Dothideomycetes	Pleosporales	Leptosphaeriaceae		plant_pathogen	litter_saprotroph		no_endophytic_capacity	leaf/fruit/seed_pathogen	leaf/fruit/seed		non-aquatic			filamentous_mycelium	perithecium_(hymenium_hidden,_narrow_opening)	closed
ASV_001657	0	0	0	1.26074	Fungi	Ascomycota	Leotiomycetes	Helotiales	Dermateaceae	Oculimacula	Oculimacula_yallundae	Ascomycota	Leotiomycetes	Helotiales	Ploettnerulaceae		plant_pathogen				leaf/fruit/seed_pathogen			non-aquatic			filamentous_mycelium	apothecium_(hymenium_on_surface)	smooth
ASV_001581	0	0	0.0240599	1.20299	Fungi	Ascomycota	Dothideomycetes	Pleosporales	Didymellaceae	Neoascochyta		Ascomycota	Dothideomycetes	Pleosporales	Didymellaceae		plant_pathogen	litter_saprotroph			leaf/fruit/seed_pathogen	leaf/fruit/seed					filamentous_mycelium
ASV_001080	0.928711	0.202103	0	0	Fungi	Ascomycota	Dothideomycetes	Pleosporales	Didymellaceae	Phoma	Phoma_puncteliae	Ascomycota	Dothideomycetes	Pleosporales	Didymellaceae		plant_pathogen	litter_saprotroph	hypervariable	foliar_endophyte	leaf/fruit/seed_pathogen	leaf/fruit/seed,roots,soil	soft_rot	partly_aquatic			filamentous_mycelium
ASV_001751	0	1.126	0	0	Fungi	Ascomycota	Leotiomycetes	Helotiales	Helotiaceae	Anguillospora	Anguillospora_longissima	Ascomycota	Leotiomycetes	Helotiales	Helotiaceae		plant_pathogen	litter_saprotroph			leaf/fruit/seed_pathogen	leaf/fruit/seed		partly_freshwater_(partly_non-aquatic)			filamentous_mycelium
ASV_000907	0.0433077	0	1.0442	0	Fungi	Ascomycota	Dothideomycetes	Pleosporales	Leptosphaeriaceae	Plenodomus	Plenodomus_biglobosus	Ascomycota	Dothideomycetes	Pleosporales	Leptosphaeriaceae		plant_pathogen	litter_saprotroph		no_endophytic_capacity	leaf/fruit/seed_pathogen	leaf/fruit/seed		non-aquatic			filamentous_mycelium	perithecium_(hymenium_hidden,_narrow_opening)	closed
ASV_001819	0	0	0	1.05623	Fungi	Ascomycota	Dothideomycetes	Capnodiales	Neodevriesiaceae	Neodevriesia		Ascomycota	Dothideomycetes	Capnodiales	Neodevriesiaceae		plant_pathogen	litter_saprotroph			leaf/fruit/seed_pathogen	leaf/fruit/seed		partly_aquatic			filamentous_mycelium	perithecium_(hymenium_hidden,_narrow_opening)	closed
ASV_000521	0	0	1.49248	0	Fungi	Ascomycota	Leotiomycetes	Rhytismatales	Rhytismataceae	Lophodermium	Lophodermium_piceae	Ascomycota	Leotiomycetes	Rhytismatales	Rhytismataceae		plant_pathogen	litter_saprotroph		foliar_endophyte	leaf/fruit/seed_pathogen	leaf/fruit/seed		partly_freshwater_(partly_non-aquatic)			filamentous_mycelium	apothecium_(hymenium_on_surface)	smooth
ASV_001353	0	0.0793975	0	0.940741	Fungi	Ascomycota	Dothideomycetes	Pleosporales	Didymellaceae	Boeremia	Boeremia_exigua	Ascomycota	Dothideomycetes	Pleosporales	Didymellaceae		plant_pathogen	foliar_endophyte		foliar_endophyte	leaf/fruit/seed_pathogen	leaf/fruit/seed		partly_aquatic			filamentous_mycelium
ASV_001880	0	0	0	1.01773	Fungi	Ascomycota	Dothideomycetes	Venturiales	Venturiaceae	Venturia		Ascomycota	Dothideomycetes	Venturiales	Venturiaceae		plant_pathogen	litter_saprotroph			leaf/fruit/seed_pathogen	leaf/fruit/seed		non-aquatic			filamentous_mycelium	perithecium_(hymenium_hidden,_narrow_opening)	closed
ASV_001741	0	0	0	0.998484	Fungi	Ascomycota	Taphrinomycetes	Taphrinales	Taphrinaceae	Taphrina	Taphrina_tormentillae	Ascomycota	Taphrinomycetes	Taphrinales	Taphrinaceae		plant_pathogen				leaf/fruit/seed_pathogen			non-aquatic			dimorphic_yeast
ASV_001505	0	0	0.974424	0	Fungi	Ascomycota	Eurotiomycetes	Chaetothyriales	Herpotrichiellaceae	Veronaea		Ascomycota	Eurotiomycetes	Chaetothyriales	Herpotrichiellaceae		plant_pathogen	litter_saprotroph	dung_saprotroph_some_species		leaf/fruit/seed_pathogen	leaf/fruit/seed		non-aquatic	opportunistic_animal_parasite		dimorphic_yeast
ASV_001956	0.0721796	0.875779	0	0	Fungi	Ascomycota	Dothideomycetes	Pleosporales	Leptosphaeriaceae	Plenodomus	Plenodomus_biglobosus	Ascomycota	Dothideomycetes	Pleosporales	Leptosphaeriaceae		plant_pathogen	litter_saprotroph		no_endophytic_capacity	leaf/fruit/seed_pathogen	leaf/fruit/seed		non-aquatic			filamentous_mycelium	perithecium_(hymenium_hidden,_narrow_opening)	closed
ASV_001855	0	0.909463	0	0	Fungi	Ascomycota	Dothideomycetes	Pleosporales	Leptosphaeriaceae	Plenodomus	Plenodomus_biglobosus	Ascomycota	Dothideomycetes	Pleosporales	Leptosphaeriaceae		plant_pathogen	litter_saprotroph		no_endophytic_capacity	leaf/fruit/seed_pathogen	leaf/fruit/seed		non-aquatic			filamentous_mycelium	perithecium_(hymenium_hidden,_narrow_opening)	closed
ASV_001812	0	0	0	0.892621	Fungi	Basidiomycota	Ustilaginomycetes	Ustilaginales	Ustilaginaceae	Farysia	Farysia_acheniorum	Basidiomycota	Ustilaginomycetes	Ustilaginales	Anthracoideaceae		plant_pathogen	epiphyte		no_endophytic_capacity	leaf/fruit/seed_pathogen			non-aquatic		Cyperaceae_flowers	dimorphic_yeast	smut	other
ASV_000197	0	0	1.20485	0	Fungi	Ascomycota	Dothideomycetes	Pleosporales	Melanommataceae	Herpotrichia		Ascomycota	Dothideomycetes	Pleosporales	Melanommataceae		plant_pathogen	wood_saprotroph		root_endophyte	leaf/fruit/seed_pathogen	wood,leaf/fruit/seed,roots		partly_aquatic			filamentous_mycelium	perithecium_(hymenium_hidden,_narrow_opening)	closed
ASV_001980	0.0457137	0.798787	0	0	Fungi	Ascomycota	Dothideomycetes	Pleosporales	Leptosphaeriaceae	Plenodomus	Plenodomus_biglobosus	Ascomycota	Dothideomycetes	Pleosporales	Leptosphaeriaceae		plant_pathogen	litter_saprotroph		no_endophytic_capacity	leaf/fruit/seed_pathogen	leaf/fruit/seed		non-aquatic			filamentous_mycelium	perithecium_(hymenium_hidden,_narrow_opening)	closed
ASV_001890	0	0	0	0.789163	Fungi	Ascomycota	Dothideomycetes	Capnodiales	Neodevriesiaceae	Neodevriesia	Neodevriesia_capensis	Ascomycota	Dothideomycetes	Capnodiales	Neodevriesiaceae		plant_pathogen	litter_saprotroph			leaf/fruit/seed_pathogen	leaf/fruit/seed		partly_aquatic			filamentous_mycelium	perithecium_(hymenium_hidden,_narrow_opening)	closed
ASV_000778	0.387364	0	0.29353	0.0890215	Fungi	Ascomycota	Dothideomycetes	Pleosporales	Leptosphaeriaceae	Plenodomus	Plenodomus_biglobosus	Ascomycota	Dothideomycetes	Pleosporales	Leptosphaeriaceae		plant_pathogen	litter_saprotroph		no_endophytic_capacity	leaf/fruit/seed_pathogen	leaf/fruit/seed		non-aquatic			filamentous_mycelium	perithecium_(hymenium_hidden,_narrow_opening)	closed
ASV_000230	0	0	0.753074	0	Fungi	Ascomycota	Dothideomycetes	Pleosporales	Melanommataceae	Herpotrichia		Ascomycota	Dothideomycetes	Pleosporales	Melanommataceae		plant_pathogen	wood_saprotroph		root_endophyte	leaf/fruit/seed_pathogen	wood,leaf/fruit/seed,roots		partly_aquatic			filamentous_mycelium	perithecium_(hymenium_hidden,_narrow_opening)	closed
ASV_002072	0	0	0	0.753074	Fungi	Ascomycota	Dothideomycetes	Pleosporales	Phaeosphaeriaceae	Paraphoma	Paraphoma_chrysanthemicola	Ascomycota	Dothideomycetes	Pleosporales	Phaeosphaeriaceae		plant_pathogen	wood_saprotroph		no_endophytic_capacity	wood_pathogen	wood		partly_aquatic			filamentous_mycelium
ASV_000855	0	0.745856	0	0	Fungi	Ascomycota	Dothideomycetes	Pleosporales	Leptosphaeriaceae	Leptosphaeria	Leptosphaeria_sclerotioides	Ascomycota	Dothideomycetes	Pleosporales	Leptosphaeriaceae		plant_pathogen	wood_saprotroph		no_endophytic_capacity	wood_pathogen	wood		partly_aquatic			filamentous_mycelium	perithecium_(hymenium_hidden,_narrow_opening)	closed
ASV_001850	0.0481197	0.197291	0.417875	0.151577	Fungi	Basidiomycota	Tremellomycetes	Cystofilobasidiales	Mrakiaceae	Itersonilia	Itersonilia_pannonica	Basidiomycota	Tremellomycetes	Cystofilobasidiales	Mrakiaceae		plant_pathogen				leaf/fruit/seed_pathogen			non-aquatic			dimorphic_yeast	none	none
ASV_002153	0	0	0	0.676082	Fungi	Ascomycota	Dothideomycetes	Pleosporales	Leptosphaeriaceae	Plenodomus	Plenodomus_biglobosus	Ascomycota	Dothideomycetes	Pleosporales	Leptosphaeriaceae		plant_pathogen	litter_saprotroph		no_endophytic_capacity	leaf/fruit/seed_pathogen	leaf/fruit/seed		non-aquatic			filamentous_mycelium	perithecium_(hymenium_hidden,_narrow_opening)	closed
ASV_001870	0	0.668864	0	0	Fungi	Ascomycota	Dothideomycetes	Capnodiales	Mycosphaerellaceae	Mycocentrospora	Mycocentrospora_sp	Ascomycota	Dothideomycetes	Pleosporales	Dothidotthiaceae		plant_pathogen	litter_saprotroph		no_endophytic_capacity	leaf/fruit/seed_pathogen	wood,leaf/fruit/seed,roots		non-aquatic			filamentous_mycelium	other
ASV_001098	0.115487	0.529317	0	0	Fungi	Ascomycota	Dothideomycetes	Pleosporales	Coniothyriaceae	Coniothyrium	Coniothyrium_carteri	Ascomycota	Dothideomycetes	Pleosporales	Coniothyriaceae		plant_pathogen	litter_saprotroph	mycoparasite_some_species		leaf/fruit/seed_pathogen	leaf/fruit/seed,wood	soft_rot	partly_aquatic			filamentous_mycelium
ASV_000525	0	0.63518	0	0	Fungi	Ascomycota	Dothideomycetes	Pleosporales	Melanommataceae	Herpotrichia	Herpotrichia_juniperi	Ascomycota	Dothideomycetes	Pleosporales	Melanommataceae		plant_pathogen	wood_saprotroph		root_endophyte	leaf/fruit/seed_pathogen	wood,leaf/fruit/seed,roots		partly_aquatic			filamentous_mycelium	perithecium_(hymenium_hidden,_narrow_opening)	closed
ASV_001874	0	0	0.627962	0	Fungi	Ascomycota	Sordariomycetes	Hypocreales	Nectriaceae	Ilyonectria	Ilyonectria_mors-panacis	Ascomycota	Sordariomycetes	Hypocreales	Nectriaceae		plant_pathogen				leaf/fruit/seed_pathogen						filamentous_mycelium	perithecium_(hymenium_hidden,_narrow_opening)	closed
ASV_000876	0	0.627962	0	0	Fungi	Ascomycota	Dothideomycetes	Pleosporales	Leptosphaeriaceae	Leptosphaeria	Leptosphaeria_sclerotioides	Ascomycota	Dothideomycetes	Pleosporales	Leptosphaeriaceae		plant_pathogen	wood_saprotroph		no_endophytic_capacity	wood_pathogen	wood		partly_aquatic			filamentous_mycelium	perithecium_(hymenium_hidden,_narrow_opening)	closed
ASV_000896	0.103457	0.502851	0	0	Fungi	Ascomycota	Dothideomycetes	Pleosporales	Leptosphaeriaceae	Plenodomus	Plenodomus_biglobosus	Ascomycota	Dothideomycetes	Pleosporales	Leptosphaeriaceae		plant_pathogen	litter_saprotroph		no_endophytic_capacity	leaf/fruit/seed_pathogen	leaf/fruit/seed		non-aquatic			filamentous_mycelium	perithecium_(hymenium_hidden,_narrow_opening)	closed
ASV_000629	0	0	0	0.601497	Fungi	Ascomycota	Sordariomycetes	Hypocreales	Nectriaceae	Gibberella	Gibberella_tricincta	Ascomycota	Sordariomycetes	Hypocreales	Nectriaceae		plant_pathogen	litter_saprotroph	hypervariable,_saprotroph,damping-off_pathogen	foliar_endophyte	leaf/fruit/seed_pathogen	leaf/fruit/seed,roots,soil,animal_material	soft_rot	partly_aquatic	opportunistic_human_parasite		filamentous_mycelium
ASV_000912	0.103457	0.493227	0	0	Fungi	Ascomycota	Dothideomycetes	Venturiales	Venturiaceae	Cylindrosympodium	Cylindrosympodium_lauri	Ascomycota	Dothideomycetes	Venturiales	Venturiaceae		plant_pathogen	litter_saprotroph			leaf/fruit/seed_pathogen	leaf/fruit/seed		non-aquatic			filamentous_mycelium	perithecium_(hymenium_hidden,_narrow_opening)	closed
ASV_001736	0.206915	0.387364	0	0	Fungi	Ascomycota	Leotiomycetes	Helotiales	Helotiaceae	Collophora	Collophora_sp	Ascomycota	Leotiomycetes	Leotiales	Tympanidaceae		plant_pathogen	wood_saprotroph			wood_pathogen	wood,leaf/fruit/seed		non-aquatic			filamentous_mycelium
ASV_002600	0	0	0.560595	0	Fungi	Ascomycota	Dothideomycetes	Pleosporales	Massarinaceae	Stagonospora		Ascomycota	Dothideomycetes	Pleosporales	Massarinaceae		plant_pathogen				leaf/fruit/seed_pathogen			non-aquatic			filamentous_mycelium	other
ASV_001637	0.0360898	0.519693	0	0	Fungi	Ascomycota	Dothideomycetes	Capnodiales	Mycosphaerellaceae	Stigmina	Stigmina_carpophila	Ascomycota	Dothideomycetes	Capnodiales	Mycosphaerellaceae		plant_pathogen	litter_saprotroph			leaf/fruit/seed_pathogen	leaf/fruit/seed		non-aquatic			filamentous_mycelium	perithecium_(hymenium_hidden,_narrow_opening)	closed
ASV_002246	0	0	0	0.536535	Fungi	Ascomycota	Dothideomycetes	Pleosporales	Phaeosphaeriaceae	Paraphoma	Paraphoma_chrysanthemicola	Ascomycota	Dothideomycetes	Pleosporales	Phaeosphaeriaceae		plant_pathogen	wood_saprotroph		no_endophytic_capacity	wood_pathogen	wood		partly_aquatic			filamentous_mycelium
ASV_001013	0	0.531723	0	0	Fungi	Ascomycota	Sordariomycetes	Xylariales	Sporocadaceae	Discosia	Discosia_pseudoartocreas	Ascomycota	Sordariomycetes	Amphisphaeriales	Sporocadaceae		plant_pathogen				leaf/fruit/seed_pathogen			non-aquatic			filamentous_mycelium	perithecium_(hymenium_hidden,_narrow_opening)	closed
ASV_002172	0	0.298342	0.0553377	0.173231	Fungi	Ascomycota	Dothideomycetes	Pleosporales	Leptosphaeriaceae	Leptosphaeria		Ascomycota	Dothideomycetes	Pleosporales	Leptosphaeriaceae		plant_pathogen	wood_saprotroph		no_endophytic_capacity	wood_pathogen	wood		partly_aquatic			filamentous_mycelium	perithecium_(hymenium_hidden,_narrow_opening)	closed
ASV_000106	0.0529317	0.466761	0	0	Fungi	Ascomycota	Sordariomycetes	Diaporthales	Gnomoniaceae	Apiognomonia	Apiognomonia_errabunda	Ascomycota	Sordariomycetes	Diaporthales	Gnomoniaceae		plant_pathogen	foliar_endophyte		foliar_endophyte	leaf/fruit/seed_pathogen	leaf/fruit/seed		non-aquatic			filamentous_mycelium	perithecium_(hymenium_hidden,_narrow_opening)	closed
ASV_001839	0	0.517287	0	0	Fungi	Ascomycota	Dothideomycetes	Pleosporales	Leptosphaeriaceae	Plenodomus	Plenodomus_biglobosus	Ascomycota	Dothideomycetes	Pleosporales	Leptosphaeriaceae		plant_pathogen	litter_saprotroph		no_endophytic_capacity	leaf/fruit/seed_pathogen	leaf/fruit/seed		non-aquatic			filamentous_mycelium	perithecium_(hymenium_hidden,_narrow_opening)	closed
ASV_002545	0	0.498039	0	0	Fungi	Ascomycota	Dothideomycetes	Pleosporales	Leptosphaeriaceae	Plenodomus	Plenodomus_biglobosus	Ascomycota	Dothideomycetes	Pleosporales	Leptosphaeriaceae		plant_pathogen	litter_saprotroph		no_endophytic_capacity	leaf/fruit/seed_pathogen	leaf/fruit/seed		non-aquatic			filamentous_mycelium	perithecium_(hymenium_hidden,_narrow_opening)	closed
ASV_001568	0.216539	0.279094	0	0	Fungi	Ascomycota	Sordariomycetes	Glomerellales	Plectosphaerellaceae	Plectosphaerella	Plectosphaerella_alismatis	Ascomycota	Sordariomycetes	Glomerellales	Plectosphaerellaceae		plant_pathogen	litter_saprotroph			leaf/fruit/seed_pathogen	leaf/fruit/seed,animal_material		partly_aquatic	nematophagous		filamentous_mycelium	perithecium_(hymenium_hidden,_narrow_opening)	closed
ASV_001000	0	0.490821	0	0	Fungi	Ascomycota	Dothideomycetes	Venturiales	Venturiaceae	Cylindrosympodium	Cylindrosympodium_lauri	Ascomycota	Dothideomycetes	Venturiales	Venturiaceae		plant_pathogen	litter_saprotroph			leaf/fruit/seed_pathogen	leaf/fruit/seed		non-aquatic			filamentous_mycelium	perithecium_(hymenium_hidden,_narrow_opening)	closed
ASV_002458	0	0	0	0.490821	Fungi	Ascomycota	Taphrinomycetes	Taphrinales	Taphrinaceae	Taphrina	Taphrina_tormentillae	Ascomycota	Taphrinomycetes	Taphrinales	Taphrinaceae		plant_pathogen				leaf/fruit/seed_pathogen			non-aquatic			dimorphic_yeast
ASV_001112	0	0	0.346462	0.139547	Fungi	Ascomycota	Dothideomycetes	Pleosporales	Leptosphaeriaceae	Plenodomus	Plenodomus_biglobosus	Ascomycota	Dothideomycetes	Pleosporales	Leptosphaeriaceae		plant_pathogen	litter_saprotroph		no_endophytic_capacity	leaf/fruit/seed_pathogen	leaf/fruit/seed		non-aquatic			filamentous_mycelium	perithecium_(hymenium_hidden,_narrow_opening)	closed
ASV_002262	0.339244	0.0769916	0.0120299	0.0577437	Fungi	Basidiomycota	Tremellomycetes	Cystofilobasidiales	Mrakiaceae	Itersonilia	Itersonilia_pannonica	Basidiomycota	Tremellomycetes	Cystofilobasidiales	Mrakiaceae		plant_pathogen				leaf/fruit/seed_pathogen			non-aquatic			dimorphic_yeast	none	none
ASV_002439	0	0	0	0.478791	Fungi	Ascomycota	Sordariomycetes	Glomerellales	Glomerellaceae	Colletotrichum		Ascomycota	Sordariomycetes	Glomerellales	Glomerellaceae		plant_pathogen	litter_saprotroph		foliar_endophyte	leaf/fruit/seed_pathogen	leaf/fruit/seed					filamentous_mycelium	perithecium_(hymenium_hidden,_narrow_opening)	closed
ASV_002556	0	0.471573	0	0	Fungi	Ascomycota	Eurotiomycetes	Chaetothyriales	Herpotrichiellaceae	Veronaea	Veronaea_japonica	Ascomycota	Eurotiomycetes	Chaetothyriales	Herpotrichiellaceae		plant_pathogen	litter_saprotroph	dung_saprotroph_some_species		leaf/fruit/seed_pathogen	leaf/fruit/seed		non-aquatic	opportunistic_animal_parasite		dimorphic_yeast
ASV_002773	0	0	0.449919	0	Fungi	Ascomycota	Dothideomycetes	Capnodiales	Teratosphaeriaceae	Catenulostroma	Catenulostroma_hermanusense	Ascomycota	Dothideomycetes	Capnodiales	Teratosphaeriaceae		plant_pathogen				leaf/fruit/seed_pathogen			non-aquatic			filamentous_mycelium	perithecium_(hymenium_hidden,_narrow_opening)	closed
ASV_001240	0	0	0.437889	0	Fungi	Ascomycota	Leotiomycetes	Rhytismatales	Rhytismataceae	Lophodermium	Lophodermium_piceae	Ascomycota	Leotiomycetes	Rhytismatales	Rhytismataceae		plant_pathogen	litter_saprotroph		foliar_endophyte	leaf/fruit/seed_pathogen	leaf/fruit/seed		partly_freshwater_(partly_non-aquatic)			filamentous_mycelium	apothecium_(hymenium_on_surface)	smooth
ASV_002287	0	0	0	0.428266	Fungi	Ascomycota	Dothideomycetes	Capnodiales	Neodevriesiaceae	Neodevriesia	Neodevriesia_capensis	Ascomycota	Dothideomycetes	Capnodiales	Neodevriesiaceae		plant_pathogen	litter_saprotroph			leaf/fruit/seed_pathogen	leaf/fruit/seed		partly_aquatic			filamentous_mycelium	perithecium_(hymenium_hidden,_narrow_opening)	closed
ASV_002697	0	0	0	0.418642	Fungi	Ascomycota	Dothideomycetes	Venturiales	Venturiaceae	Venturia		Ascomycota	Dothideomycetes	Venturiales	Venturiaceae		plant_pathogen	litter_saprotroph			leaf/fruit/seed_pathogen	leaf/fruit/seed		non-aquatic			filamentous_mycelium	perithecium_(hymenium_hidden,_narrow_opening)	closed
ASV_001490	0	0	0.416236	0	Fungi	Ascomycota	Sordariomycetes	Hypocreales	Niessliaceae	Eucasphaeria	Eucasphaeria_capensis	Ascomycota	Sordariomycetes	Hypocreales	Niessliaceae		plant_pathogen	litter_saprotroph			leaf/fruit/seed_pathogen	leaf/fruit/seed					filamentous_mycelium	perithecium_(hymenium_hidden,_narrow_opening)	closed
ASV_001804	0.30556	0	0.110675	0	Fungi	Ascomycota	Dothideomycetes	Botryosphaeriales	Botryosphaeriaceae	Dothiorella	Dothiorella_vidmadera	Ascomycota	Dothideomycetes	Botryosphaeriales	Botryosphaeriaceae		plant_pathogen	litter_saprotroph		foliar_endophyte	leaf/fruit/seed_pathogen	leaf/fruit/seed		non-aquatic			filamentous_mycelium
ASV_000163	0.0336838	0	0	0.380146	Fungi	Ascomycota	Dothideomycetes	Pleosporales	Pleosporaceae	Alternaria		Ascomycota	Dothideomycetes	Pleosporales	Pleosporaceae		plant_pathogen	litter_saprotroph		foliar_endophyte	leaf/fruit/seed_pathogen	leaf/fruit/seed	soft_rot	partly_aquatic			filamentous_mycelium	perithecium_(hymenium_hidden,_narrow_opening)	closed
ASV_002566	0.0216539	0.37774	0	0	Fungi	Ascomycota	Leotiomycetes	Helotiales	Helotiaceae	Collophora	Collophora_sp	Ascomycota	Leotiomycetes	Leotiales	Tympanidaceae		plant_pathogen	wood_saprotroph			wood_pathogen	wood,leaf/fruit/seed		non-aquatic			filamentous_mycelium
ASV_002978	0	0.392176	0	0	Fungi	Ascomycota	Leotiomycetes	Helotiales	Helotiaceae	Collophora	Collophora_sp	Ascomycota	Leotiomycetes	Leotiales	Tympanidaceae		plant_pathogen	wood_saprotroph			wood_pathogen	wood,leaf/fruit/seed		non-aquatic			filamentous_mycelium
ASV_002055	0	0	0.384958	0	Fungi	Ascomycota	Leotiomycetes	Helotiales	Helotiales_fam_Incertae_sedis	Cystodendron	Cystodendron_sp	Ascomycota	Leotiomycetes	Helotiales	Mollisiaceae		plant_pathogen				leaf/fruit/seed_pathogen			non-aquatic			filamentous_mycelium	none	none
ASV_002908	0	0	0	0.344056	Fungi	Ascomycota	Dothideomycetes	Pleosporales	Leptosphaeriaceae	Plenodomus	Plenodomus_biglobosus	Ascomycota	Dothideomycetes	Pleosporales	Leptosphaeriaceae		plant_pathogen	litter_saprotroph		no_endophytic_capacity	leaf/fruit/seed_pathogen	leaf/fruit/seed		non-aquatic			filamentous_mycelium	perithecium_(hymenium_hidden,_narrow_opening)	closed
ASV_001693	0.166013	0.134735	0.0192479	0	Fungi	Ascomycota	Sordariomycetes	Diaporthales	Valsaceae	Cytospora	Cytospora_ribis	Ascomycota	Sordariomycetes	Diaporthales	Cytosporaceae		plant_pathogen	litter_saprotroph		foliar_endophyte	leaf/fruit/seed_pathogen	leaf/fruit/seed	soft_rot	partly_aquatic			filamentous_mycelium	perithecium_(hymenium_hidden,_narrow_opening)	closed
ASV_003064	0	0	0	0.319996	Fungi	Ascomycota	Dothideomycetes	Capnodiales	Teratosphaeriaceae	Devriesia		Ascomycota	Dothideomycetes	Capnodiales	Teratosphaeriaceae		plant_pathogen	litter_saprotroph			leaf/fruit/seed_pathogen	leaf/fruit/seed		non-aquatic			filamentous_mycelium	perithecium_(hymenium_hidden,_narrow_opening)	closed
ASV_002957	0	0.312778	0	0	Fungi	Ascomycota	Dothideomycetes	Pleosporales	Melanommataceae	Herpotrichia		Ascomycota	Dothideomycetes	Pleosporales	Melanommataceae		plant_pathogen	wood_saprotroph		root_endophyte	leaf/fruit/seed_pathogen	wood,leaf/fruit/seed,roots		partly_aquatic			filamentous_mycelium	perithecium_(hymenium_hidden,_narrow_opening)	closed
ASV_000225	0.110675	0.185261	0.0120299	0	Fungi	Ascomycota	Leotiomycetes	Helotiales	Dermateaceae	Dermea		Ascomycota	Leotiomycetes	Helotiales	Dermateaceae		plant_pathogen	litter_saprotroph			leaf/fruit/seed_pathogen	leaf/fruit/seed		non-aquatic			filamentous_mycelium	apothecium_(hymenium_on_surface)	smooth
ASV_001045	0	0	0.307966	0	Fungi	Basidiomycota	Exobasidiomycetes	Exobasidiales	Exobasidiaceae	Exobasidium	Exobasidium_arescens	Basidiomycota	Exobasidiomycetes	Exobasidiales	Exobasidiaceae		plant_pathogen			no_endophytic_capacity	leaf/fruit/seed_pathogen			non-aquatic			filamentous_mycelium	none	none
ASV_000766	0	0	0	0.300748	Fungi	Ascomycota	Sordariomycetes	Hypocreales	Nectriaceae	Ilyonectria	Ilyonectria_macrodidyma	Ascomycota	Sordariomycetes	Hypocreales	Nectriaceae		plant_pathogen				leaf/fruit/seed_pathogen						filamentous_mycelium	perithecium_(hymenium_hidden,_narrow_opening)	closed
ASV_003076	0	0	0	0.300748	Fungi	Ascomycota	Dothideomycetes	Pleosporales	Leptosphaeriaceae	Plenodomus	Plenodomus_biglobosus	Ascomycota	Dothideomycetes	Pleosporales	Leptosphaeriaceae		plant_pathogen	litter_saprotroph		no_endophytic_capacity	leaf/fruit/seed_pathogen	leaf/fruit/seed		non-aquatic			filamentous_mycelium	perithecium_(hymenium_hidden,_narrow_opening)	closed
ASV_002182	0	0	0.2815	0	Fungi	Ascomycota	Sordariomycetes	Diaporthales	Diaporthaceae	Diaporthe		Ascomycota	Sordariomycetes	Diaporthales	Diaporthaceae		plant_pathogen	litter_saprotroph		foliar_endophyte	leaf/fruit/seed_pathogen	leaf/fruit/seed		partly_aquatic			filamentous_mycelium	perithecium_(hymenium_hidden,_narrow_opening)	closed
ASV_003047	0	0.223757	0	0.0577437	Fungi	Ascomycota	Dothideomycetes	Pleosporales	Leptosphaeriaceae	Plenodomus	Plenodomus_biglobosus	Ascomycota	Dothideomycetes	Pleosporales	Leptosphaeriaceae		plant_pathogen	litter_saprotroph		no_endophytic_capacity	leaf/fruit/seed_pathogen	leaf/fruit/seed		non-aquatic			filamentous_mycelium	perithecium_(hymenium_hidden,_narrow_opening)	closed
ASV_002500	0	0	0	0.276688	Fungi	Ascomycota	Sordariomycetes	Hypocreales	Nectriaceae	Volutella		Ascomycota	Sordariomycetes	Hypocreales	Nectriaceae		plant_pathogen				leaf/fruit/seed_pathogen			partly_aquatic			filamentous_mycelium
ASV_002272	0.0240599	0.192479	0.0505257	0	Fungi	Ascomycota	Dothideomycetes	Pleosporales	Leptosphaeriaceae	Leptosphaeria	Leptosphaeria_bellynckii	Ascomycota	Dothideomycetes	Pleosporales	Leptosphaeriaceae		plant_pathogen	wood_saprotroph		no_endophytic_capacity	wood_pathogen	wood		partly_aquatic			filamentous_mycelium	perithecium_(hymenium_hidden,_narrow_opening)	closed
ASV_002976	0	0	0	0.264658	Fungi	Ascomycota	Dothideomycetes	Capnodiales	Neodevriesiaceae	Neodevriesia	Neodevriesia_capensis	Ascomycota	Dothideomycetes	Capnodiales	Neodevriesiaceae		plant_pathogen	litter_saprotroph			leaf/fruit/seed_pathogen	leaf/fruit/seed		partly_aquatic			filamentous_mycelium	perithecium_(hymenium_hidden,_narrow_opening)	closed
ASV_000802	0.0336838	0	0	0.228569	Fungi	Ascomycota	Dothideomycetes	Pleosporales	Didymellaceae	Neoascochyta	Neoascochyta_graminicola	Ascomycota	Dothideomycetes	Pleosporales	Didymellaceae		plant_pathogen	litter_saprotroph			leaf/fruit/seed_pathogen	leaf/fruit/seed					filamentous_mycelium
ASV_001800	0.259846	0	0	0	Fungi	Ascomycota	Sordariomycetes	Hypocreales	Nectriaceae	Cylindrocarpon	Cylindrocarpon_faginatum	Ascomycota	Sordariomycetes	Hypocreales	Nectriaceae		plant_pathogen				leaf/fruit/seed_pathogen			partly_aquatic			filamentous_mycelium
ASV_002772	0.0336838	0	0	0.218945	Fungi	Ascomycota	Dothideomycetes	Capnodiales	Mycosphaerellaceae	Septoria		Ascomycota	Dothideomycetes	Capnodiales	Mycosphaerellaceae		plant_pathogen	litter_saprotroph			leaf/fruit/seed_pathogen	leaf/fruit/seed		partly_aquatic			filamentous_mycelium	perithecium_(hymenium_hidden,_narrow_opening)	closed
ASV_003278	0.226163	0	0.0264658	0	Fungi	Ascomycota	Sordariomycetes	Hypocreales	Nectriaceae	Ilyonectria	Ilyonectria_mors-panacis	Ascomycota	Sordariomycetes	Hypocreales	Nectriaceae		plant_pathogen				leaf/fruit/seed_pathogen						filamentous_mycelium	perithecium_(hymenium_hidden,_narrow_opening)	closed
ASV_002077	0	0.250223	0	0	Fungi	Ascomycota	Sordariomycetes	Xylariales	Sporocadaceae	Adisciso	Adisciso_yakushimense	Ascomycota	Sordariomycetes	Xylariales	Sporocadaceae		plant_pathogen				leaf/fruit/seed_pathogen						filamentous_mycelium
ASV_000930	0	0.0120299	0.235787	0	Fungi	Basidiomycota	Exobasidiomycetes	Exobasidiales	Exobasidiaceae	Exobasidium	Exobasidium_pieridis-ovalifoliae	Basidiomycota	Exobasidiomycetes	Exobasidiales	Exobasidiaceae		plant_pathogen			no_endophytic_capacity	leaf/fruit/seed_pathogen			non-aquatic			filamentous_mycelium	none	none
ASV_000138	0.170825	0	0	0.0721796	Fungi	Ascomycota	Leotiomycetes	Helotiales	Dermateaceae	Naevala	Naevala_sp	Ascomycota	Leotiomycetes	Helotiales	Discinellaceae		plant_pathogen	foliar_endophyte		foliar_endophyte	leaf/fruit/seed_pathogen	leaf/fruit/seed		non-aquatic			filamentous_mycelium	apothecium_(hymenium_on_surface)	smooth
ASV_002652	0	0.235787	0	0	Fungi	Ascomycota	Sordariomycetes	Glomerellales	Plectosphaerellaceae	Plectosphaerella	Plectosphaerella_sp	Ascomycota	Sordariomycetes	Glomerellales	Plectosphaerellaceae		plant_pathogen	litter_saprotroph			leaf/fruit/seed_pathogen	leaf/fruit/seed,animal_material		partly_aquatic	nematophagous		filamentous_mycelium	perithecium_(hymenium_hidden,_narrow_opening)	closed
ASV_001700	0	0	0.338803	0	Fungi	Basidiomycota	Exobasidiomycetes	Exobasidiales	Exobasidiaceae	Exobasidium	Exobasidium_arescens	Basidiomycota	Exobasidiomycetes	Exobasidiales	Exobasidiaceae		plant_pathogen			no_endophytic_capacity	leaf/fruit/seed_pathogen			non-aquatic			filamentous_mycelium	none	none
ASV_003041	0	0.221351	0	0	Fungi	Ascomycota	Dothideomycetes	Pleosporales	Leptosphaeriaceae	Leptosphaeria		Ascomycota	Dothideomycetes	Pleosporales	Leptosphaeriaceae		plant_pathogen	wood_saprotroph		no_endophytic_capacity	wood_pathogen	wood		partly_aquatic			filamentous_mycelium	perithecium_(hymenium_hidden,_narrow_opening)	closed
ASV_002508	0.221351	0	0	0	Fungi	Ascomycota	Dothideomycetes	Pleosporales	Leptosphaeriaceae	Plenodomus	Plenodomus_biglobosus	Ascomycota	Dothideomycetes	Pleosporales	Leptosphaeriaceae		plant_pathogen	litter_saprotroph		no_endophytic_capacity	leaf/fruit/seed_pathogen	leaf/fruit/seed		non-aquatic			filamentous_mycelium	perithecium_(hymenium_hidden,_narrow_opening)	closed
ASV_003335	0	0	0.221351	0	Fungi	Ascomycota	Leotiomycetes	Helotiales	Helotiaceae	Collophora	Collophora_sp	Ascomycota	Leotiomycetes	Leotiales	Tympanidaceae		plant_pathogen	wood_saprotroph			wood_pathogen	wood,leaf/fruit/seed		non-aquatic			filamentous_mycelium
ASV_001563	0	0	0.216539	0	Fungi	Ascomycota	Dothideomycetes	Capnodiales	Teratosphaeriaceae	Devriesia		Ascomycota	Dothideomycetes	Capnodiales	Teratosphaeriaceae		plant_pathogen	litter_saprotroph			leaf/fruit/seed_pathogen	leaf/fruit/seed		non-aquatic			filamentous_mycelium	perithecium_(hymenium_hidden,_narrow_opening)	closed
ASV_001957	0.0336838	0.175637	0	0	Fungi	Ascomycota	Leotiomycetes	Helotiales	Helotiaceae	Collophora	Collophora_sp	Ascomycota	Leotiomycetes	Leotiales	Tympanidaceae		plant_pathogen	wood_saprotroph			wood_pathogen	wood,leaf/fruit/seed		non-aquatic			filamentous_mycelium
ASV_003510	0	0	0.204509	0	Fungi	Ascomycota	Dothideomycetes	Pleosporales	Didymellaceae	Neoascochyta	Neoascochyta_paspali	Ascomycota	Dothideomycetes	Pleosporales	Didymellaceae		plant_pathogen	litter_saprotroph			leaf/fruit/seed_pathogen	leaf/fruit/seed					filamentous_mycelium
ASV_000512	0.192479	0.00721796	0	0	Fungi	Basidiomycota	Agaricomycetes	Cantharellales	Ceratobasidiaceae	Ceratobasidium	Ceratobasidium_sp	Basidiomycota	Agaricomycetes	Cantharellales	Ceratobasidiaceae		plant_pathogen	litter_saprotroph	ectomycorrhizal_1%_of_species/Orchid_Mycorrhizal_most_species		leaf/fruit/seed_pathogen	leaf/fruit/seed,roots,soil		non-aquatic			filamentous_mycelium	corticioid	smooth
ASV_003499	0	0.199697	0	0	Fungi	Ascomycota	Sordariomycetes	Hypocreales	Hypocreales_fam_Incertae_sedis	Cylindrium	Cylindrium_elongatum	Ascomycota	Sordariomycetes	Amphisphaeriales	Cylindriaceae		plant_pathogen				leaf/fruit/seed_pathogen						filamentous_mycelium
ASV_002503	0	0.199697	0	0	Fungi	Ascomycota	Dothideomycetes	Pleosporales	Leptosphaeriaceae	Plenodomus	Plenodomus_biglobosus	Ascomycota	Dothideomycetes	Pleosporales	Leptosphaeriaceae		plant_pathogen	litter_saprotroph		no_endophytic_capacity	leaf/fruit/seed_pathogen	leaf/fruit/seed		non-aquatic			filamentous_mycelium	perithecium_(hymenium_hidden,_narrow_opening)	closed
ASV_003088	0.113081	0.0842095	0	0	Fungi	Ascomycota	Dothideomycetes	Pleosporales	Leptosphaeriaceae	Plenodomus	Plenodomus_biglobosus	Ascomycota	Dothideomycetes	Pleosporales	Leptosphaeriaceae		plant_pathogen	litter_saprotroph		no_endophytic_capacity	leaf/fruit/seed_pathogen	leaf/fruit/seed		non-aquatic			filamentous_mycelium	perithecium_(hymenium_hidden,_narrow_opening)	closed
ASV_002127	0	0.197291	0	0	Fungi	Ascomycota	Dothideomycetes	Pleosporales	Dictyosporiaceae	Pseudocoleophoma	Pseudocoleophoma_calamagrostidis	Ascomycota	Dothideomycetes	Pleosporales	Dictyosporiaceae		plant_pathogen				leaf/fruit/seed_pathogen			non-aquatic			filamentous_mycelium
ASV_003572	0	0	0	0.194885	Fungi	Ascomycota	Leotiomycetes	Helotiales	Helotiales_fam_Incertae_sedis	Rhexocercosporidium		Ascomycota	Leotiomycetes	Helotiales	Ploettnerulaceae		plant_pathogen	litter_saprotroph			root_pathogen	leaf/fruit/seed,roots		partly_marine_(partly_non-aquatic)			filamentous_mycelium
ASV_003831	0	0.194885	0	0	Fungi	Ascomycota	Leotiomycetes	Helotiales	Helotiaceae	Collophora	Collophora_sp	Ascomycota	Leotiomycetes	Leotiales	Tympanidaceae		plant_pathogen	wood_saprotroph			wood_pathogen	wood,leaf/fruit/seed		non-aquatic			filamentous_mycelium
ASV_003515	0	0	0	0.192479	Fungi	Ascomycota	Dothideomycetes	Pleosporales	Phaeosphaeriaceae	Chaetosphaeronema	Chaetosphaeronema_sp	Ascomycota	Dothideomycetes	Pleosporales	Phaeosphaeriaceae		plant_pathogen	litter_saprotroph		no_endophytic_capacity	leaf/fruit/seed_pathogen	leaf/fruit/seed		non-aquatic			filamentous_mycelium
ASV_003394	0	0	0.0433077	0.146765	Fungi	Ascomycota	Dothideomycetes	Venturiales	Venturiaceae	Venturia		Ascomycota	Dothideomycetes	Venturiales	Venturiaceae		plant_pathogen	litter_saprotroph			leaf/fruit/seed_pathogen	leaf/fruit/seed		non-aquatic			filamentous_mycelium	perithecium_(hymenium_hidden,_narrow_opening)	closed
ASV_002755	0	0	0	0.190073	Fungi	Ascomycota	Dothideomycetes	Capnodiales	Mycosphaerellaceae	Periconiella	Periconiella_sp	Ascomycota	Dothideomycetes	Capnodiales	Capnodiales family incertae sedis		plant_pathogen				leaf/fruit/seed_pathogen			non-aquatic			filamentous_mycelium	perithecium_(hymenium_hidden,_narrow_opening)	closed
ASV_003662	0	0	0.187667	0	Fungi	Ascomycota	Leotiomycetes	Rhytismatales	Rhytismataceae	Lophodermium	Lophodermium_piceae	Ascomycota	Leotiomycetes	Rhytismatales	Rhytismataceae		plant_pathogen	litter_saprotroph		foliar_endophyte	leaf/fruit/seed_pathogen	leaf/fruit/seed		partly_freshwater_(partly_non-aquatic)			filamentous_mycelium	apothecium_(hymenium_on_surface)	smooth
ASV_001559	0	0.180449	0	0	Fungi	Ascomycota	Dothideomycetes	Botryosphaeriales	Botryosphaeriaceae	Dothiorella		Ascomycota	Dothideomycetes	Botryosphaeriales	Botryosphaeriaceae		plant_pathogen	litter_saprotroph		foliar_endophyte	leaf/fruit/seed_pathogen	leaf/fruit/seed		non-aquatic			filamentous_mycelium
ASV_002947	0.132329	0.0481197	0	0	Fungi	Ascomycota	Dothideomycetes	Pleosporales	Leptosphaeriaceae	Leptosphaeria		Ascomycota	Dothideomycetes	Pleosporales	Leptosphaeriaceae		plant_pathogen	wood_saprotroph		no_endophytic_capacity	wood_pathogen	wood		partly_aquatic			filamentous_mycelium	perithecium_(hymenium_hidden,_narrow_opening)	closed
ASV_003082	0.132329	0.0384958	0	0	Fungi	Ascomycota	Sordariomycetes	Hypocreales	Nectriaceae	Ilyonectria		Ascomycota	Sordariomycetes	Hypocreales	Nectriaceae		plant_pathogen				leaf/fruit/seed_pathogen						filamentous_mycelium	perithecium_(hymenium_hidden,_narrow_opening)	closed
ASV_003469	0.137141	0.0312778	0	0	Fungi	Ascomycota	Dothideomycetes	Pleosporales	Leptosphaeriaceae	Leptosphaeria		Ascomycota	Dothideomycetes	Pleosporales	Leptosphaeriaceae		plant_pathogen	wood_saprotroph		no_endophytic_capacity	wood_pathogen	wood		partly_aquatic			filamentous_mycelium	perithecium_(hymenium_hidden,_narrow_opening)	closed
ASV_002106	0.0842095	0.0818035	0	0	Fungi	Ascomycota	Dothideomycetes	Pleosporales	Phaeosphaeriaceae	Muriphaeosphaeria	Muriphaeosphaeria_sp	Ascomycota	Dothideomycetes	Pleosporales	Phaeosphaeriaceae		plant_pathogen	litter_saprotroph		no_endophytic_capacity	leaf/fruit/seed_pathogen	leaf/fruit/seed		non-aquatic			filamentous_mycelium	perithecium_(hymenium_hidden,_narrow_opening)	closed
ASV_003883	0	0	0.163607	0	Fungi	Ascomycota	Sordariomycetes	Xylariales	Microdochiaceae	Microdochium		Ascomycota	Sordariomycetes	Xylariales	Microdochiaceae		plant_pathogen	foliar_endophyte		foliar_endophyte	leaf/fruit/seed_pathogen	leaf/fruit/seed		partly_aquatic			filamentous_mycelium	none	none
ASV_004129	0	0	0	0.156389	Fungi	Ascomycota	Dothideomycetes	Capnodiales	Neodevriesiaceae	Neodevriesia	Neodevriesia_poagena	Ascomycota	Dothideomycetes	Capnodiales	Neodevriesiaceae		plant_pathogen	litter_saprotroph			leaf/fruit/seed_pathogen	leaf/fruit/seed		partly_aquatic			filamentous_mycelium	perithecium_(hymenium_hidden,_narrow_opening)	closed
ASV_002234	0	0	0.153983	0	Fungi	Ascomycota	Dothideomycetes	Venturiales	Sympoventuriaceae	Fusicladium	Fusicladium_cordae	Ascomycota	Dothideomycetes	Venturiales	Sympoventuriaceae		plant_pathogen				leaf/fruit/seed_pathogen			non-aquatic			filamentous_mycelium	perithecium_(hymenium_hidden,_narrow_opening)	closed
ASV_000736	0	0	0	0.153983	Fungi	Ascomycota	Dothideomycetes	Capnodiales	Capnodiales_fam_Incertae_sedis	Phaeotheca	Phaeotheca_fissurella	Ascomycota	Dothideomycetes	Capnodiales	Phaeothecaceae		plant_pathogen	litter_saprotroph			leaf/fruit/seed_pathogen	leaf/fruit/seed		partly_aquatic			filamentous_mycelium	perithecium_(hymenium_hidden,_narrow_opening)	closed
ASV_003927	0.153983	0	0	0	Fungi	Ascomycota	Eurotiomycetes	Chaetothyriales	Herpotrichiellaceae	Veronaea	Veronaea_compacta	Ascomycota	Eurotiomycetes	Chaetothyriales	Herpotrichiellaceae		plant_pathogen	litter_saprotroph	dung_saprotroph_some_species		leaf/fruit/seed_pathogen	leaf/fruit/seed		non-aquatic	opportunistic_animal_parasite		dimorphic_yeast
ASV_004114	0	0	0.153983	0	Fungi	Ascomycota	Leotiomycetes	Rhytismatales	Rhytismataceae	Lophodermium	Lophodermium_piceae	Ascomycota	Leotiomycetes	Rhytismatales	Rhytismataceae		plant_pathogen	litter_saprotroph		foliar_endophyte	leaf/fruit/seed_pathogen	leaf/fruit/seed		partly_freshwater_(partly_non-aquatic)			filamentous_mycelium	apothecium_(hymenium_on_surface)	smooth
ASV_000241	0.129923	0.0216539	0	0	Fungi	Ascomycota	Sordariomycetes	Hypocreales	Nectriaceae	Gibberella	Gibberella_tricincta	Ascomycota	Sordariomycetes	Hypocreales	Nectriaceae		plant_pathogen	litter_saprotroph	hypervariable,_saprotroph,damping-off_pathogen	foliar_endophyte	leaf/fruit/seed_pathogen	leaf/fruit/seed,roots,soil,animal_material	soft_rot	partly_aquatic	opportunistic_human_parasite		filamentous_mycelium
ASV_002120	0.0529317	0.0890215	0	0	Fungi	Ascomycota	Sordariomycetes	Xylariales	Amphisphaeriaceae	Seimatosporium	Seimatosporium_sp	Ascomycota	Sordariomycetes	Amphisphaeriales	Sporocadaceae		plant_pathogen				leaf/fruit/seed_pathogen			non-aquatic			filamentous_mycelium	perithecium_(hymenium_hidden,_narrow_opening)	closed
ASV_001070	0	0.141953	0	0	Fungi	Ascomycota	Taphrinomycetes	Taphrinales	Taphrinaceae	Taphrina	Taphrina_wiesneri	Ascomycota	Taphrinomycetes	Taphrinales	Taphrinaceae		plant_pathogen				leaf/fruit/seed_pathogen			non-aquatic			dimorphic_yeast
ASV_000004	0	0	0	0.137141	Fungi	Ascomycota	Sordariomycetes	Hypocreales	Nectriaceae	Fusarium	Fusarium_solani	Ascomycota	Sordariomycetes	Hypocreales	Nectriaceae		plant_pathogen	litter_saprotroph	hypervariable,_saprotroph,_pathogen,damping-off_pathogen	foliar_endophyte	leaf/fruit/seed_pathogen	leaf/fruit/seed,roots,soil,animal_material	soft_rot	partly_aquatic	opportunistic_human_parasite		filamentous_mycelium
ASV_004357	0	0	0	0.122705	Fungi	Ascomycota	Dothideomycetes	Pleosporales	Leptosphaeriaceae	Plenodomus	Plenodomus_biglobosus	Ascomycota	Dothideomycetes	Pleosporales	Leptosphaeriaceae		plant_pathogen	litter_saprotroph		no_endophytic_capacity	leaf/fruit/seed_pathogen	leaf/fruit/seed		non-aquatic			filamentous_mycelium	perithecium_(hymenium_hidden,_narrow_opening)	closed
ASV_001662	0	0.120299	0	0	Fungi	Ascomycota	Dothideomycetes	Pleosporales	Dictyosporiaceae	Pseudocoleophoma	Pseudocoleophoma_calamagrostidis	Ascomycota	Dothideomycetes	Pleosporales	Dictyosporiaceae		plant_pathogen				leaf/fruit/seed_pathogen			non-aquatic			filamentous_mycelium
ASV_001056	0.0842095	0.0336838	0	0	Fungi	Ascomycota	Leotiomycetes	Helotiales	Helotiales_fam_Incertae_sedis	Coleophoma		Ascomycota	Leotiomycetes	Helotiales	Dermateaceae		plant_pathogen	foliar_endophyte		foliar_endophyte	leaf/fruit/seed_pathogen	leaf/fruit/seed		non-aquatic			filamentous_mycelium
ASV_000554	0.0649616	0.0505257	0	0	Fungi	Basidiomycota	Agaricomycetes	Cantharellales	Ceratobasidiaceae	Ceratobasidium	Ceratobasidium_sp	Basidiomycota	Agaricomycetes	Cantharellales	Ceratobasidiaceae		plant_pathogen	litter_saprotroph	ectomycorrhizal_1%_of_species/Orchid_Mycorrhizal_most_species		leaf/fruit/seed_pathogen	leaf/fruit/seed,roots,soil		non-aquatic			filamentous_mycelium	corticioid	smooth
ASV_004354	0	0.115487	0	0	Fungi	Ascomycota	Dothideomycetes	Pleosporales	Phaeosphaeriaceae	Chaetosphaeronema		Ascomycota	Dothideomycetes	Pleosporales	Phaeosphaeriaceae		plant_pathogen	litter_saprotroph		no_endophytic_capacity	leaf/fruit/seed_pathogen	leaf/fruit/seed		non-aquatic			filamentous_mycelium
ASV_000558	0.00481197	0.108269	0	0	Fungi	Ascomycota	Leotiomycetes	Helotiales	Dermateaceae	Dermea		Ascomycota	Leotiomycetes	Helotiales	Dermateaceae		plant_pathogen	litter_saprotroph			leaf/fruit/seed_pathogen	leaf/fruit/seed		non-aquatic			filamentous_mycelium	apothecium_(hymenium_on_surface)	smooth
ASV_002757	0.113081	0	0	0	Fungi	Ascomycota	Dothideomycetes	Pleosporales	Didymellaceae	Phoma	Phoma_aloes	Ascomycota	Dothideomycetes	Pleosporales	Didymellaceae		plant_pathogen	litter_saprotroph	hypervariable	foliar_endophyte	leaf/fruit/seed_pathogen	leaf/fruit/seed,roots,soil	soft_rot	partly_aquatic			filamentous_mycelium
ASV_002489	0.110675	0	0	0	Fungi	Ascomycota	Dothideomycetes	Pleosporales	Leptosphaeriaceae	Leptosphaeria	Leptosphaeria_rubefaciens	Ascomycota	Dothideomycetes	Pleosporales	Leptosphaeriaceae		plant_pathogen	wood_saprotroph		no_endophytic_capacity	wood_pathogen	wood		partly_aquatic			filamentous_mycelium	perithecium_(hymenium_hidden,_narrow_opening)	closed
ASV_003123	0	0	0.0264658	0.0793975	Fungi	Ascomycota	Dothideomycetes	Capnodiales	Mycosphaerellaceae	Acrodontium	Acrodontium_crateriforme	Ascomycota	Dothideomycetes	Capnodiales	Teratosphaeriaceae		plant_pathogen	litter_saprotroph			leaf/fruit/seed_pathogen	leaf/fruit/seed		partly_aquatic			filamentous_mycelium	perithecium_(hymenium_hidden,_narrow_opening)	closed
ASV_000532	0	0.103457	0	0	Fungi	Ascomycota	Sordariomycetes	Xylariales	Bartaliniaceae	Truncatella	Truncatella_angustata	Ascomycota	Sordariomycetes	Amphisphaeriales	Sporocadaceae		plant_pathogen				leaf/fruit/seed_pathogen			non-aquatic			filamentous_mycelium	perithecium_(hymenium_hidden,_narrow_opening)	closed
ASV_002940	0.103457	0	0	0	Fungi	Ascomycota	Sordariomycetes	Hypocreales	Nectriaceae	Volutella		Ascomycota	Sordariomycetes	Hypocreales	Nectriaceae		plant_pathogen				leaf/fruit/seed_pathogen			partly_aquatic			filamentous_mycelium
ASV_003527	0.0192479	0	0	0.0842095	Fungi	Ascomycota	Dothideomycetes	Pleosporales	Dictyosporiaceae	Pseudocoleophoma	Pseudocoleophoma_calamagrostidis	Ascomycota	Dothideomycetes	Pleosporales	Dictyosporiaceae		plant_pathogen				leaf/fruit/seed_pathogen			non-aquatic			filamentous_mycelium
ASV_002995	0	0	0.0818035	0.0192479	Fungi	Ascomycota	Leotiomycetes	Helotiales	Helotiales_fam_Incertae_sedis	Cystodendron	Cystodendron_sp	Ascomycota	Leotiomycetes	Helotiales	Mollisiaceae		plant_pathogen				leaf/fruit/seed_pathogen			non-aquatic			filamentous_mycelium	none	none
ASV_002902	0	0.101051	0	0	Fungi	Ascomycota	Dothideomycetes	Pleosporales	Melanommataceae	Herpotrichia	Herpotrichia_parasitica	Ascomycota	Dothideomycetes	Pleosporales	Melanommataceae		plant_pathogen	wood_saprotroph		root_endophyte	leaf/fruit/seed_pathogen	wood,leaf/fruit/seed,roots		partly_aquatic			filamentous_mycelium	perithecium_(hymenium_hidden,_narrow_opening)	closed
ASV_002531	0.0168419	0.0842095	0	0	Fungi	Basidiomycota	Tremellomycetes	Cystofilobasidiales	Mrakiaceae	Itersonilia	Itersonilia_perplexans	Basidiomycota	Tremellomycetes	Cystofilobasidiales	Mrakiaceae		plant_pathogen				leaf/fruit/seed_pathogen			non-aquatic			dimorphic_yeast	none	none
ASV_003230	0	0	0.0336838	0.0601497	Fungi	Ascomycota	Dothideomycetes	Pleosporales	Leptosphaeriaceae	Leptosphaeria		Ascomycota	Dothideomycetes	Pleosporales	Leptosphaeriaceae		plant_pathogen	wood_saprotroph		no_endophytic_capacity	wood_pathogen	wood		partly_aquatic			filamentous_mycelium	perithecium_(hymenium_hidden,_narrow_opening)	closed
ASV_000726	0.0168419	0.0745856	0	0	Fungi	Ascomycota	Dothideomycetes	Myriangiales	Elsinoaceae	Sphaceloma		Ascomycota	Dothideomycetes	Myriangiales	Elsinoaceae		plant_pathogen				leaf/fruit/seed_pathogen			non-aquatic			filamentous_mycelium
ASV_003113	0	0.0914275	0	0	Fungi	Ascomycota	Sordariomycetes	Hypocreales	Nectriaceae	Volutella		Ascomycota	Sordariomycetes	Hypocreales	Nectriaceae		plant_pathogen				leaf/fruit/seed_pathogen			partly_aquatic			filamentous_mycelium
ASV_000771	0.0577437	0.0312778	0	0	Fungi	Basidiomycota	Agaricomycetes	Polyporales	Ganodermataceae	Ganoderma		Basidiomycota	Agaricomycetes	Polyporales	Polyporaceae		plant_pathogen	wood_saprotroph			wood_pathogen	wood	white_rot	non-aquatic			filamentous_mycelium	polyporoid	poroid
ASV_003654	0	0	0.0890215	0	Fungi	Ascomycota	Sordariomycetes	Hypocreales	Nectriaceae	Ilyonectria	Ilyonectria_macrodidyma	Ascomycota	Sordariomycetes	Hypocreales	Nectriaceae		plant_pathogen				leaf/fruit/seed_pathogen						filamentous_mycelium	perithecium_(hymenium_hidden,_narrow_opening)	closed
ASV_001440	0	0.0842095	0	0	Fungi	Ascomycota	Dothideomycetes	Capnodiales	Mycosphaerellaceae	Septoria		Ascomycota	Dothideomycetes	Capnodiales	Mycosphaerellaceae		plant_pathogen	litter_saprotroph			leaf/fruit/seed_pathogen	leaf/fruit/seed		partly_aquatic			filamentous_mycelium	perithecium_(hymenium_hidden,_narrow_opening)	closed
ASV_004369	0.0842095	0	0	0	Fungi	Ascomycota	Eurotiomycetes	Chaetothyriales	Herpotrichiellaceae	Veronaea	Veronaea_compacta	Ascomycota	Eurotiomycetes	Chaetothyriales	Herpotrichiellaceae		plant_pathogen	litter_saprotroph	dung_saprotroph_some_species		leaf/fruit/seed_pathogen	leaf/fruit/seed		non-aquatic	opportunistic_animal_parasite		dimorphic_yeast
ASV_004485	0	0	0	0.0842095	Fungi	Ascomycota	Sordariomycetes	Hypocreales	Nectriaceae	Volutella		Ascomycota	Sordariomycetes	Hypocreales	Nectriaceae		plant_pathogen				leaf/fruit/seed_pathogen			partly_aquatic			filamentous_mycelium
ASV_004383	0	0.0842095	0	0	Fungi	Ascomycota	Dothideomycetes	Pleosporales	Leptosphaeriaceae	Plenodomus	Plenodomus_biglobosus	Ascomycota	Dothideomycetes	Pleosporales	Leptosphaeriaceae		plant_pathogen	litter_saprotroph		no_endophytic_capacity	leaf/fruit/seed_pathogen	leaf/fruit/seed		non-aquatic			filamentous_mycelium	perithecium_(hymenium_hidden,_narrow_opening)	closed
ASV_001359	0.0673676	0.0144359	0	0	Fungi	Ascomycota	Sordariomycetes	Diaporthales	Diaporthaceae	Diaporthe		Ascomycota	Sordariomycetes	Diaporthales	Diaporthaceae		plant_pathogen	litter_saprotroph		foliar_endophyte	leaf/fruit/seed_pathogen	leaf/fruit/seed		partly_aquatic			filamentous_mycelium	perithecium_(hymenium_hidden,_narrow_opening)	closed
ASV_004353	0.0818035	0	0	0	Fungi	Ascomycota	Dothideomycetes	Botryosphaeriales	Botryosphaeriaceae	Botryosphaeria	Botryosphaeria_quercuum	Ascomycota	Dothideomycetes	Botryosphaeriales	Botryosphaeriaceae		plant_pathogen	litter_saprotroph		foliar_endophyte	leaf/fruit/seed_pathogen	leaf/fruit/seed		non-aquatic			filamentous_mycelium
ASV_001713	0.0769916	0	0	0	Fungi	Ascomycota	Leotiomycetes	Helotiales	Sclerotiniaceae	Botrytis	Botrytis_caroliniana	Ascomycota	Leotiomycetes	Helotiales	Sclerotiniaceae		plant_pathogen	litter_saprotroph			leaf/fruit/seed_pathogen	leaf/fruit/seed		partly_aquatic			filamentous_mycelium	none	none
ASV_000517	0	0	0.0745856	0	Fungi	Ascomycota	Sordariomycetes	Hypocreales	Nectriaceae	Nectria	Nectria_dacryocarpa	Ascomycota	Sordariomycetes	Hypocreales	Nectriaceae		plant_pathogen	litter_saprotroph	hypervariable	foliar_endophyte	leaf/fruit/seed_pathogen	wood,leaf/fruit/seed,roots,soil					filamentous_mycelium	perithecium_(hymenium_hidden,_narrow_opening)	closed
ASV_003804	0.0288718	0.0457137	0	0	Fungi	Ascomycota	Sordariomycetes	Diaporthales	Sydowiellaceae	Sydowiella	Sydowiella_centaureii	Ascomycota	Sordariomycetes	Diaporthales	Sydowiellaceae		plant_pathogen				unspecified_plant_pathogen			non-aquatic			filamentous_mycelium	perithecium_(hymenium_hidden,_narrow_opening)	closed
ASV_006524	0	0	0.154123	0	Fungi	Ascomycota	Dothideomycetes	Venturiales	Venturiaceae	Venturia		Ascomycota	Dothideomycetes	Venturiales	Venturiaceae		plant_pathogen	litter_saprotroph			leaf/fruit/seed_pathogen	leaf/fruit/seed		non-aquatic			filamentous_mycelium	perithecium_(hymenium_hidden,_narrow_opening)	closed
ASV_000184	0	0.0697736	0	0	Fungi	Ascomycota	Leotiomycetes	Erysiphales	Erysiphaceae	Erysiphe		Ascomycota	Leotiomycetes	Erysiphales	Erysiphaceae		plant_pathogen				leaf/fruit/seed_pathogen			non-aquatic			filamentous_mycelium	chasmothecium_(tiny_initially_closed_ascome_rupture_opening)_	closed
ASV_001986	0	0	0.0192479	0.0505257	Fungi	Ascomycota	Dothideomycetes	Pleosporales	Phaeosphaeriaceae	Muriphaeosphaeria	Muriphaeosphaeria_sp	Ascomycota	Dothideomycetes	Pleosporales	Phaeosphaeriaceae		plant_pathogen	litter_saprotroph		no_endophytic_capacity	leaf/fruit/seed_pathogen	leaf/fruit/seed		non-aquatic			filamentous_mycelium	perithecium_(hymenium_hidden,_narrow_opening)	closed
ASV_000607	0	0.00721796	0	0.0625556	Fungi	Ascomycota	Dothideomycetes	Pleosporales	Pleosporaceae	Stemphylium	Stemphylium_sp	Ascomycota	Dothideomycetes	Pleosporales	Pleosporaceae		plant_pathogen	litter_saprotroph			leaf/fruit/seed_pathogen	leaf/fruit/seed	soft_rot	partly_aquatic			filamentous_mycelium
ASV_005033	0.0697736	0	0	0	Fungi	Ascomycota	Leotiomycetes	Helotiales	Helotiales_fam_Incertae_sedis	Roesleria	Roesleria_subterranea	Ascomycota	Leotiomycetes	Helotiales	Helotiaceae		plant_pathogen	unsepcified_saprotroph			root_pathogen	roots		non-aquatic			filamentous_mycelium	mazaedium_(pushpin-like)	other
ASV_001308	0	0.0673676	0	0	Fungi	Ascomycota	Sordariomycetes	Glomerellales	Glomerellaceae	Colletotrichum	Colletotrichum_circinans	Ascomycota	Sordariomycetes	Glomerellales	Glomerellaceae		plant_pathogen	litter_saprotroph		foliar_endophyte	leaf/fruit/seed_pathogen	leaf/fruit/seed					filamentous_mycelium	perithecium_(hymenium_hidden,_narrow_opening)	closed
ASV_005264	0.0240599	0	0.0433077	0	Fungi	Ascomycota	Eurotiomycetes	Chaetothyriales	Herpotrichiellaceae	Veronaea	Veronaea_compacta	Ascomycota	Eurotiomycetes	Chaetothyriales	Herpotrichiellaceae		plant_pathogen	litter_saprotroph	dung_saprotroph_some_species		leaf/fruit/seed_pathogen	leaf/fruit/seed		non-aquatic	opportunistic_animal_parasite		dimorphic_yeast
ASV_002174	0	0	0.0529317	0.0120299	Fungi	Ascomycota	Dothideomycetes	Capnodiales	Teratosphaeriaceae	Devriesia		Ascomycota	Dothideomycetes	Capnodiales	Teratosphaeriaceae		plant_pathogen	litter_saprotroph			leaf/fruit/seed_pathogen	leaf/fruit/seed		non-aquatic			filamentous_mycelium	perithecium_(hymenium_hidden,_narrow_opening)	closed
ASV_001237	0	0	0	0.0649616	Fungi	Ascomycota	Dothideomycetes	Pleosporales	Didymellaceae	Didymella	Didymella_boeremae	Ascomycota	Dothideomycetes	Pleosporales	Didymellaceae		plant_pathogen	litter_saprotroph	hypervariable		leaf/fruit/seed_pathogen	leaf/fruit/seed,roots,soil,animal_material		partly_aquatic	animal_parasite		filamentous_mycelium
ASV_002724	0.0625556	0	0	0	Fungi	Basidiomycota	Exobasidiomycetes	Exobasidiales	Exobasidiaceae	Exobasidium	Exobasidium_pieridis-ovalifoliae	Basidiomycota	Exobasidiomycetes	Exobasidiales	Exobasidiaceae		plant_pathogen			no_endophytic_capacity	leaf/fruit/seed_pathogen			non-aquatic			filamentous_mycelium	none	none
ASV_005022	0.0625556	0	0	0	Fungi	Ascomycota	Leotiomycetes	Helotiales	Dermateaceae	Neofabraea	Neofabraea_vagabunda	Ascomycota	Leotiomycetes	Helotiales	Dermateaceae		plant_pathogen	litter_saprotroph		foliar_endophyte	leaf/fruit/seed_pathogen	leaf/fruit/seed		non-aquatic			filamentous_mycelium	apothecium_(hymenium_on_surface)	smooth
ASV_005610	0.0336838	0.0288718	0	0	Fungi	Ascomycota	Dothideomycetes	Venturiales	Venturiaceae	Venturia		Ascomycota	Dothideomycetes	Venturiales	Venturiaceae		plant_pathogen	litter_saprotroph			leaf/fruit/seed_pathogen	leaf/fruit/seed		non-aquatic			filamentous_mycelium	perithecium_(hymenium_hidden,_narrow_opening)	closed
ASV_005209	0	0	0.0625556	0	Fungi	Ascomycota	Leotiomycetes	Phacidiales	Phacidiaceae	Phacidium		Ascomycota	Leotiomycetes	Phacidiales	Phacidiaceae		plant_pathogen	foliar_endophyte		foliar_endophyte	leaf/fruit/seed_pathogen	leaf/fruit/seed		non-aquatic			filamentous_mycelium	apothecium_(hymenium_on_surface)	smooth
ASV_001933	0	0.0625556	0	0	Fungi	Ascomycota	Dothideomycetes	Pleosporales	Pleosporaceae	Alternaria	Alternaria_breviramosa	Ascomycota	Dothideomycetes	Pleosporales	Pleosporaceae		plant_pathogen	litter_saprotroph		foliar_endophyte	leaf/fruit/seed_pathogen	leaf/fruit/seed	soft_rot	partly_aquatic			filamentous_mycelium	perithecium_(hymenium_hidden,_narrow_opening)	closed
ASV_001705	0.0168419	0.0168419	0.0264658	0	Fungi	Basidiomycota	Exobasidiomycetes	Exobasidiales	Exobasidiaceae	Exobasidium	Exobasidium_sp	Basidiomycota	Exobasidiomycetes	Exobasidiales	Exobasidiaceae		plant_pathogen			no_endophytic_capacity	leaf/fruit/seed_pathogen			non-aquatic			filamentous_mycelium	none	none
ASV_005265	0.0601497	0	0	0	Fungi	Ascomycota	Taphrinomycetes	Taphrinales	Protomycetaceae	Protomyces	Protomyces_inouyei	Ascomycota	Taphrinomycetes	Taphrinales	Protomycetaceae		plant_pathogen				leaf/fruit/seed_pathogen			non-aquatic			dimorphic_yeast
ASV_000049	0	0.0601497	0	0	Fungi	Ascomycota	Sordariomycetes	Diaporthales	Gnomoniaceae	Ophiognomonia	Ophiognomonia_longispora	Ascomycota	Sordariomycetes	Diaporthales	Gnomoniaceae		plant_pathogen				leaf/fruit/seed_pathogen			non-aquatic			filamentous_mycelium	perithecium_(hymenium_hidden,_narrow_opening)	closed
ASV_003911	0	0	0.0577437	0	Fungi	Ascomycota	Sordariomycetes	Hypocreales	Nectriaceae	Nectria	Nectria_dacryocarpa	Ascomycota	Sordariomycetes	Hypocreales	Nectriaceae		plant_pathogen	litter_saprotroph	hypervariable	foliar_endophyte	leaf/fruit/seed_pathogen	wood,leaf/fruit/seed,roots,soil					filamentous_mycelium	perithecium_(hymenium_hidden,_narrow_opening)	closed
ASV_005580	0	0	0	0.0577437	Fungi	Ascomycota	Dothideomycetes	Pleosporales	Phaeosphaeriaceae	Parastagonospora	Parastagonospora_sp	Ascomycota	Dothideomycetes	Pleosporales	Phaeosphaeriaceae		plant_pathogen	litter_saprotroph		no_endophytic_capacity	leaf/fruit/seed_pathogen	leaf/fruit/seed		non-aquatic			filamentous_mycelium	perithecium_(hymenium_hidden,_narrow_opening)	closed
ASV_005348	0.0553377	0	0	0	Fungi	Ascomycota	Eurotiomycetes	Chaetothyriales	Herpotrichiellaceae	Veronaea	Veronaea_compacta	Ascomycota	Eurotiomycetes	Chaetothyriales	Herpotrichiellaceae		plant_pathogen	litter_saprotroph	dung_saprotroph_some_species		leaf/fruit/seed_pathogen	leaf/fruit/seed		non-aquatic	opportunistic_animal_parasite		dimorphic_yeast
ASV_005431	0	0	0	0.0529317	Fungi	Ascomycota	Dothideomycetes	Pleosporales	Didymellaceae	Ascochyta	Ascochyta_manawaorae	Ascomycota	Dothideomycetes	Pleosporales	Didymellaceae		plant_pathogen				leaf/fruit/seed_pathogen			partly_aquatic			filamentous_mycelium
ASV_003009	0	0.0529317	0	0	Fungi	Ascomycota	Dothideomycetes	Pleosporales	Pleosporaceae	Alternaria		Ascomycota	Dothideomycetes	Pleosporales	Pleosporaceae		plant_pathogen	litter_saprotroph		foliar_endophyte	leaf/fruit/seed_pathogen	leaf/fruit/seed	soft_rot	partly_aquatic			filamentous_mycelium	perithecium_(hymenium_hidden,_narrow_opening)	closed
ASV_005907	0	0	0	0.0529317	Fungi	Basidiomycota	Agaricomycetes	Cantharellales	Ceratobasidiaceae	Ceratobasidium	Ceratobasidium_sp	Basidiomycota	Agaricomycetes	Cantharellales	Ceratobasidiaceae		plant_pathogen	litter_saprotroph	ectomycorrhizal_1%_of_species/Orchid_Mycorrhizal_most_species		leaf/fruit/seed_pathogen	leaf/fruit/seed,roots,soil		non-aquatic			filamentous_mycelium	corticioid	smooth
ASV_003718	0	0.0505257	0	0	Fungi	Ascomycota	Eurotiomycetes	Chaetothyriales	Herpotrichiellaceae	Veronaea		Ascomycota	Eurotiomycetes	Chaetothyriales	Herpotrichiellaceae		plant_pathogen	litter_saprotroph	dung_saprotroph_some_species		leaf/fruit/seed_pathogen	leaf/fruit/seed		non-aquatic	opportunistic_animal_parasite		dimorphic_yeast
ASV_000285	0.0505257	0	0	0	Fungi	Ascomycota	Dothideomycetes	Venturiales	Venturiaceae	Venturia		Ascomycota	Dothideomycetes	Venturiales	Venturiaceae		plant_pathogen	litter_saprotroph			leaf/fruit/seed_pathogen	leaf/fruit/seed		non-aquatic			filamentous_mycelium	perithecium_(hymenium_hidden,_narrow_opening)	closed
ASV_004184	0	0	0.0481197	0	Fungi	Ascomycota	Dothideomycetes	Venturiales	Sympoventuriaceae	Fusicladium	Fusicladium_cordae	Ascomycota	Dothideomycetes	Venturiales	Sympoventuriaceae		plant_pathogen				leaf/fruit/seed_pathogen			non-aquatic			filamentous_mycelium	perithecium_(hymenium_hidden,_narrow_opening)	closed
ASV_004932	0	0	0	0.0481197	Fungi	Ascomycota	Dothideomycetes	Pleosporales	Phaeosphaeriaceae	Parastagonospora	Parastagonospora_sp	Ascomycota	Dothideomycetes	Pleosporales	Phaeosphaeriaceae		plant_pathogen	litter_saprotroph		no_endophytic_capacity	leaf/fruit/seed_pathogen	leaf/fruit/seed		non-aquatic			filamentous_mycelium	perithecium_(hymenium_hidden,_narrow_opening)	closed
ASV_000139	0.0457137	0	0	0	Fungi	Ascomycota	Dothideomycetes	Pleosporales	Dictyosporiaceae	Pseudocoleophoma	Pseudocoleophoma_calamagrostidis	Ascomycota	Dothideomycetes	Pleosporales	Dictyosporiaceae		plant_pathogen				leaf/fruit/seed_pathogen			non-aquatic			filamentous_mycelium
ASV_002206	0.0457137	0	0	0	Fungi	Ascomycota	Dothideomycetes	Pleosporales	Leptosphaeriaceae	Plenodomus	Plenodomus_biglobosus	Ascomycota	Dothideomycetes	Pleosporales	Leptosphaeriaceae		plant_pathogen	litter_saprotroph		no_endophytic_capacity	leaf/fruit/seed_pathogen	leaf/fruit/seed		non-aquatic			filamentous_mycelium	perithecium_(hymenium_hidden,_narrow_opening)	closed
ASV_002035	0.0457137	0	0	0	Fungi	Ascomycota	Dothideomycetes	Pleosporales	Didymellaceae	Didymella	Didymella_sp	Ascomycota	Dothideomycetes	Pleosporales	Didymellaceae		plant_pathogen	litter_saprotroph	hypervariable		leaf/fruit/seed_pathogen	leaf/fruit/seed,roots,soil,animal_material		partly_aquatic	animal_parasite		filamentous_mycelium
ASV_004086	0.0312778	0.0144359	0	0	Fungi	Ascomycota	Sordariomycetes	Xylariales	Diatrypaceae	Eutypella	Eutypella_quaternata	Ascomycota	Sordariomycetes	Xylariales	Diatrypaceae		plant_pathogen				leaf/fruit/seed_pathogen			partly_aquatic			filamentous_mycelium	perithecium_(hymenium_hidden,_narrow_opening)	closed
ASV_003031	0	0	0	0.0433077	Fungi	Ascomycota	Dothideomycetes	Pleosporales	Massarinaceae	Helminthosporium	Helminthosporium_solani	Ascomycota	Dothideomycetes	Pleosporales	Massarinaceae		plant_pathogen				leaf/fruit/seed_pathogen			non-aquatic			filamentous_mycelium
ASV_001778	0	0.0433077	0	0	Fungi	Ascomycota	Dothideomycetes	Pleosporales	Leptosphaeriaceae	Plenodomus	Plenodomus_biglobosus	Ascomycota	Dothideomycetes	Pleosporales	Leptosphaeriaceae		plant_pathogen	litter_saprotroph		no_endophytic_capacity	leaf/fruit/seed_pathogen	leaf/fruit/seed		non-aquatic			filamentous_mycelium	perithecium_(hymenium_hidden,_narrow_opening)	closed
ASV_001185	0	0	0	0.0409018	Fungi	Ascomycota	Dothideomycetes	Capnodiales	Teratosphaeriaceae	Neocatenulostroma	Neocatenulostroma_microsporum	Ascomycota	Dothideomycetes	Capnodiales	Teratosphaeriaceae		plant_pathogen	litter_saprotroph			leaf/fruit/seed_pathogen	leaf/fruit/seed		non-aquatic			filamentous_mycelium	perithecium_(hymenium_hidden,_narrow_opening)	closed
ASV_001394	0	0	0.0409018	0	Fungi	Basidiomycota	Exobasidiomycetes	Exobasidiales	Exobasidiaceae	Exobasidium	Exobasidium_pieridis-ovalifoliae	Basidiomycota	Exobasidiomycetes	Exobasidiales	Exobasidiaceae		plant_pathogen			no_endophytic_capacity	leaf/fruit/seed_pathogen			non-aquatic			filamentous_mycelium	none	none
ASV_005590	0	0	0.0168419	0.0240599	Fungi	Ascomycota	Dothideomycetes	Pleosporales	Didymellaceae	Neoascochyta	Neoascochyta_desmazieri	Ascomycota	Dothideomycetes	Pleosporales	Didymellaceae		plant_pathogen	litter_saprotroph			leaf/fruit/seed_pathogen	leaf/fruit/seed					filamentous_mycelium
ASV_000080	0	0.0409018	0	0	Fungi	Ascomycota	Dothideomycetes	Venturiales	Venturiaceae	Venturia	Venturia_populina	Ascomycota	Dothideomycetes	Venturiales	Venturiaceae		plant_pathogen	litter_saprotroph			leaf/fruit/seed_pathogen	leaf/fruit/seed		non-aquatic			filamentous_mycelium	perithecium_(hymenium_hidden,_narrow_opening)	closed
ASV_003323	0	0.0409018	0	0	Fungi	Ascomycota	Dothideomycetes	Pleosporales	Leptosphaeriaceae	Subplenodomus		Ascomycota	Dothideomycetes	Pleosporales	Leptosphaeriaceae		plant_pathogen	litter_saprotroph		no_endophytic_capacity	leaf/fruit/seed_pathogen	leaf/fruit/seed		non-aquatic			filamentous_mycelium	perithecium_(hymenium_hidden,_narrow_opening)	closed
ASV_005948	0	0	0	0.0384958	Fungi	Ascomycota	Dothideomycetes	Capnodiales	Mycosphaerellaceae	Zymoseptoria	Zymoseptoria_halophila	Ascomycota	Dothideomycetes	Capnodiales	Mycosphaerellaceae		plant_pathogen	litter_saprotroph			leaf/fruit/seed_pathogen	leaf/fruit/seed		non-aquatic			filamentous_mycelium	perithecium_(hymenium_hidden,_narrow_opening)	closed
ASV_000494	0.0360898	0	0	0	Fungi	Ascomycota	Dothideomycetes	Capnodiales	Capnodiales_fam_Incertae_sedis	Microcyclospora	Microcyclospora_tardicrescens	Ascomycota	Dothideomycetes	Capnodiales	Teratosphaeriaceae		plant_pathogen				leaf/fruit/seed_pathogen			non-aquatic			filamentous_mycelium	perithecium_(hymenium_hidden,_narrow_opening)	closed
ASV_005493	0.0360898	0	0	0	Fungi	Ascomycota	Taphrinomycetes	Taphrinales	Protomycetaceae	Protomyces	Protomyces_inouyei	Ascomycota	Taphrinomycetes	Taphrinales	Protomycetaceae		plant_pathogen				leaf/fruit/seed_pathogen			non-aquatic			dimorphic_yeast
ASV_003348	0.0360898	0	0	0	Fungi	Ascomycota	Taphrinomycetes	Taphrinales	Taphrinaceae	Taphrina	Taphrina_sp	Ascomycota	Taphrinomycetes	Taphrinales	Taphrinaceae		plant_pathogen				leaf/fruit/seed_pathogen			non-aquatic			dimorphic_yeast
ASV_005823	0	0	0	0.0360898	Fungi	Ascomycota	Leotiomycetes	Helotiales	Helotiales_fam_Incertae_sedis	Rhexocercosporidium		Ascomycota	Leotiomycetes	Helotiales	Ploettnerulaceae		plant_pathogen	litter_saprotroph			root_pathogen	leaf/fruit/seed,roots		partly_marine_(partly_non-aquatic)			filamentous_mycelium
ASV_006275	0.0360898	0	0	0	Fungi	Ascomycota	Sordariomycetes	Glomerellales	Plectosphaerellaceae	Verticillium	Verticillium_leptobactrum	Ascomycota	Sordariomycetes	Glomerellales	Plectosphaerellaceae		plant_pathogen	litter_saprotroph		foliar_endophyte	leaf/fruit/seed_pathogen	leaf/fruit/seed,animal_material		partly_aquatic	nematophagous		filamentous_mycelium	none	none
ASV_006455	0.0360898	0	0	0	Fungi	Ascomycota	Sordariomycetes	Hypocreales	Nectriaceae	Volutella		Ascomycota	Sordariomycetes	Hypocreales	Nectriaceae		plant_pathogen				leaf/fruit/seed_pathogen			partly_aquatic			filamentous_mycelium
ASV_006046	0	0	0	0.0336838	Fungi	Ascomycota	Leotiomycetes	Rhytismatales	Rhytismataceae	Lophodermium	Lophodermium_seditiosum	Ascomycota	Leotiomycetes	Rhytismatales	Rhytismataceae		plant_pathogen	litter_saprotroph		foliar_endophyte	leaf/fruit/seed_pathogen	leaf/fruit/seed		partly_freshwater_(partly_non-aquatic)			filamentous_mycelium	apothecium_(hymenium_on_surface)	smooth
ASV_003180	0	0	0	0.0312778	Fungi	Ascomycota	Dothideomycetes	Capnodiales	Teratosphaeriaceae	Penidiella	Penidiella_ellipsoidea	Ascomycota	Dothideomycetes	Capnodiales	Teratosphaeriaceae		plant_pathogen	litter_saprotroph			leaf/fruit/seed_pathogen	leaf/fruit/seed		non-aquatic			filamentous_mycelium	perithecium_(hymenium_hidden,_narrow_opening)	closed
ASV_006232	0	0.0312778	0	0	Fungi	Ascomycota	Dothideomycetes	Pleosporales	Phaeosphaeriaceae	Paraphoma	Paraphoma_chrysanthemicola	Ascomycota	Dothideomycetes	Pleosporales	Phaeosphaeriaceae		plant_pathogen	wood_saprotroph		no_endophytic_capacity	wood_pathogen	wood		partly_aquatic			filamentous_mycelium
ASV_001506	0	0.0312778	0	0	Fungi	Basidiomycota	Exobasidiomycetes	Microstromatales	Microstromatales_fam_Incertae_sedis	Pseudomicrostroma	Pseudomicrostroma_phylloplanum	Basidiomycota	Exobasidiomycetes	Microstromatales	Microstromatales family incertae sedis		plant_pathogen	epiphyte		no_endophytic_capacity	leaf/fruit/seed_pathogen			non-aquatic		Juglandaceae	dimorphic_yeast	none	none
ASV_002049	0	0.0312778	0	0	Fungi	Ascomycota	Taphrinomycetes	Taphrinales	Taphrinaceae	Taphrina	Taphrina_vestergrenii	Ascomycota	Taphrinomycetes	Taphrinales	Taphrinaceae		plant_pathogen				leaf/fruit/seed_pathogen			non-aquatic			dimorphic_yeast
ASV_007910	0	0	0.0667865	0	Fungi	Ascomycota	Dothideomycetes	Capnodiales	Teratosphaeriaceae	Neocatenulostroma	Neocatenulostroma_abietis	Ascomycota	Dothideomycetes	Capnodiales	Teratosphaeriaceae		plant_pathogen	litter_saprotroph			leaf/fruit/seed_pathogen	leaf/fruit/seed		non-aquatic			filamentous_mycelium	perithecium_(hymenium_hidden,_narrow_opening)	closed
ASV_003626	0.0288718	0	0	0	Fungi	Ascomycota	Dothideomycetes	Pleosporales	Periconiaceae	Periconia	Periconia_pseudodigitata	Ascomycota	Dothideomycetes	Pleosporales	Periconiaceae		plant_pathogen	foliar_endophyte		foliar_endophyte	leaf/fruit/seed_pathogen	leaf/fruit/seed	soft_rot	partly_aquatic			filamentous_mycelium
ASV_006660	0	0	0	0.0288718	Fungi	Ascomycota	Dothideomycetes	Pleosporales	Periconiaceae	Periconia	Periconia_pseudodigitata	Ascomycota	Dothideomycetes	Pleosporales	Periconiaceae		plant_pathogen	foliar_endophyte		foliar_endophyte	leaf/fruit/seed_pathogen	leaf/fruit/seed	soft_rot	partly_aquatic			filamentous_mycelium
ASV_002321	0.0264658	0	0	0	Fungi	Ascomycota	Sordariomycetes	Glomerellales	Plectosphaerellaceae	Plectosphaerella	Plectosphaerella_cucumerina	Ascomycota	Sordariomycetes	Glomerellales	Plectosphaerellaceae		plant_pathogen	litter_saprotroph			leaf/fruit/seed_pathogen	leaf/fruit/seed,animal_material		partly_aquatic	nematophagous		filamentous_mycelium	perithecium_(hymenium_hidden,_narrow_opening)	closed
ASV_001963	0	0.0264658	0	0	Fungi	Ascomycota	Leotiomycetes	Helotiales	Chaetomellaceae	Pilidium	Pilidium_acerinum	Ascomycota	Leotiomycetes	Chaetomellales	Chaetomellaceae		plant_pathogen				leaf/fruit/seed_pathogen			non-aquatic			filamentous_mycelium	apothecium_(hymenium_on_surface)	smooth
ASV_006852	0	0	0.0264658	0	Fungi	Ascomycota	Dothideomycetes	Pleosporales	Phaeosphaeriaceae	Ophiosphaerella	Ophiosphaerella_sp	Ascomycota	Dothideomycetes	Pleosporales	Phaeosphaeriaceae		plant_pathogen	litter_saprotroph		no_endophytic_capacity	leaf/fruit/seed_pathogen	leaf/fruit/seed		partly_freshwater_(partly_non-aquatic)			filamentous_mycelium	perithecium_(hymenium_hidden,_narrow_opening)	closed
ASV_004380	0	0	0	0.0264658	Fungi	Ascomycota	Dothideomycetes	Capnodiales	Mycosphaerellaceae	Ramularia	Ramularia_collo-cygni	Ascomycota	Dothideomycetes	Capnodiales	Mycosphaerellaceae		plant_pathogen				leaf/fruit/seed_pathogen			non-aquatic			filamentous_mycelium	perithecium_(hymenium_hidden,_narrow_opening)	closed
ASV_007046	0	0	0	0.0264658	Fungi	Ascomycota	Sordariomycetes	Hypocreales	Nectriaceae	Fusarium		Ascomycota	Sordariomycetes	Hypocreales	Nectriaceae		plant_pathogen	litter_saprotroph	hypervariable,_saprotroph,_pathogen,damping-off_pathogen	foliar_endophyte	leaf/fruit/seed_pathogen	leaf/fruit/seed,roots,soil,animal_material	soft_rot	partly_aquatic	opportunistic_human_parasite		filamentous_mycelium
ASV_003400	0	0	0.0264658	0	Fungi	Basidiomycota	Exobasidiomycetes	Exobasidiales	Exobasidiaceae	Exobasidium	Exobasidium_woronichinii	Basidiomycota	Exobasidiomycetes	Exobasidiales	Exobasidiaceae		plant_pathogen			no_endophytic_capacity	leaf/fruit/seed_pathogen			non-aquatic			filamentous_mycelium	none	none
ASV_006715	0	0.0240599	0	0	Fungi	Ascomycota	Dothideomycetes	Pleosporales	Leptosphaeriaceae	Plenodomus	Plenodomus_biglobosus	Ascomycota	Dothideomycetes	Pleosporales	Leptosphaeriaceae		plant_pathogen	litter_saprotroph		no_endophytic_capacity	leaf/fruit/seed_pathogen	leaf/fruit/seed		non-aquatic			filamentous_mycelium	perithecium_(hymenium_hidden,_narrow_opening)	closed
ASV_005767	0.0240599	0	0	0	Fungi	Basidiomycota	Tremellomycetes	Cystofilobasidiales	Mrakiaceae	Itersonilia	Itersonilia_perplexans	Basidiomycota	Tremellomycetes	Cystofilobasidiales	Mrakiaceae		plant_pathogen				leaf/fruit/seed_pathogen			non-aquatic			dimorphic_yeast	none	none
ASV_000341	0	0	0	0.0240599	Fungi	Ascomycota	Sordariomycetes	Hypocreales	Nectriaceae	Fusarium	Fusarium_domesticum	Ascomycota	Sordariomycetes	Hypocreales	Nectriaceae		plant_pathogen	litter_saprotroph	hypervariable,_saprotroph,_pathogen,damping-off_pathogen	foliar_endophyte	leaf/fruit/seed_pathogen	leaf/fruit/seed,roots,soil,animal_material	soft_rot	partly_aquatic	opportunistic_human_parasite		filamentous_mycelium
ASV_007391	0	0	0	0.0240599	Fungi	Ascomycota	Dothideomycetes	Pleosporales	Didymellaceae	Ascochyta	Ascochyta_manawaorae	Ascomycota	Dothideomycetes	Pleosporales	Didymellaceae		plant_pathogen				leaf/fruit/seed_pathogen			partly_aquatic			filamentous_mycelium
ASV_003889	0	0.0240599	0	0	Fungi	Ascomycota	Sordariomycetes	Glomerellales	Plectosphaerellaceae	Verticillium	Verticillium_albo-atrum	Ascomycota	Sordariomycetes	Glomerellales	Plectosphaerellaceae		plant_pathogen	litter_saprotroph		foliar_endophyte	leaf/fruit/seed_pathogen	leaf/fruit/seed,animal_material		partly_aquatic	nematophagous		filamentous_mycelium	none	none
ASV_000309	0	0	0	0.0216539	Fungi	Ascomycota	Sordariomycetes	Hypocreales	Hypocreales_fam_Incertae_sedis	Sarocladium	Sarocladium_strictum	Ascomycota	Sordariomycetes	Hypocreales	Sarocladiaceae		plant_pathogen	litter_saprotroph			leaf/fruit/seed_pathogen	leaf/fruit/seed		partly_aquatic			filamentous_mycelium
ASV_001846	0	0	0.0216539	0	Fungi	Basidiomycota	Exobasidiomycetes	Exobasidiales	Exobasidiaceae	Exobasidium	Exobasidium_pieridis-ovalifoliae	Basidiomycota	Exobasidiomycetes	Exobasidiales	Exobasidiaceae		plant_pathogen			no_endophytic_capacity	leaf/fruit/seed_pathogen			non-aquatic			filamentous_mycelium	none	none
ASV_007487	0	0.0216539	0	0	Fungi	Ascomycota	Sordariomycetes	Xylariales	Amphisphaeriaceae	Discostroma	Discostroma_tostum	Ascomycota	Sordariomycetes	Xylariales	Amphisphaeriaceae		plant_pathogen	litter_saprotroph			leaf/fruit/seed_pathogen	leaf/fruit/seed		partly_freshwater_(partly_non-aquatic)			filamentous_mycelium	perithecium_(hymenium_hidden,_narrow_opening)	closed
ASV_001090	0	0.0192479	0	0	Fungi	Ascomycota	Dothideomycetes	Capnodiales	Teratosphaeriaceae	Devriesia	Devriesia_pseudoamericana	Ascomycota	Dothideomycetes	Capnodiales	Teratosphaeriaceae		plant_pathogen	litter_saprotroph			leaf/fruit/seed_pathogen	leaf/fruit/seed		non-aquatic			filamentous_mycelium	perithecium_(hymenium_hidden,_narrow_opening)	closed
ASV_006883	0	0	0	0.0192479	Fungi	Ascomycota	Dothideomycetes	Capnodiales	Mycosphaerellaceae	Geastrumia	Geastrumia_polystigmatis	Ascomycota	Dothideomycetes	Capnodiales	Mycosphaerellaceae		plant_pathogen				leaf/fruit/seed_pathogen			non-aquatic			filamentous_mycelium	perithecium_(hymenium_hidden,_narrow_opening)	closed
ASV_006914	0	0	0.0192479	0	Fungi	Ascomycota	Dothideomycetes	Pleosporales	Massarinaceae	Stagonospora		Ascomycota	Dothideomycetes	Pleosporales	Massarinaceae		plant_pathogen				leaf/fruit/seed_pathogen			non-aquatic			filamentous_mycelium	other
ASV_003770	0	0.0192479	0	0	Fungi	Ascomycota	Sordariomycetes	Hypocreales	Nectriaceae	Ilyonectria		Ascomycota	Sordariomycetes	Hypocreales	Nectriaceae		plant_pathogen				leaf/fruit/seed_pathogen						filamentous_mycelium	perithecium_(hymenium_hidden,_narrow_opening)	closed
ASV_007197	0	0	0	0.0192479	Fungi	Ascomycota	Dothideomycetes	Pleosporales	Phaeosphaeriaceae	Paraphoma	Paraphoma_chrysanthemicola	Ascomycota	Dothideomycetes	Pleosporales	Phaeosphaeriaceae		plant_pathogen	wood_saprotroph		no_endophytic_capacity	wood_pathogen	wood		partly_aquatic			filamentous_mycelium
ASV_007288	0	0	0.0192479	0	Fungi	Ascomycota	Dothideomycetes	Pleosporales	Leptosphaeriaceae	Plenodomus	Plenodomus_biglobosus	Ascomycota	Dothideomycetes	Pleosporales	Leptosphaeriaceae		plant_pathogen	litter_saprotroph		no_endophytic_capacity	leaf/fruit/seed_pathogen	leaf/fruit/seed		non-aquatic			filamentous_mycelium	perithecium_(hymenium_hidden,_narrow_opening)	closed
ASV_003116	0	0.0192479	0	0	Fungi	Ascomycota	Dothideomycetes	Pleosporales	Leptosphaeriaceae	Plenodomus	Plenodomus_biglobosus	Ascomycota	Dothideomycetes	Pleosporales	Leptosphaeriaceae		plant_pathogen	litter_saprotroph		no_endophytic_capacity	leaf/fruit/seed_pathogen	leaf/fruit/seed		non-aquatic			filamentous_mycelium	perithecium_(hymenium_hidden,_narrow_opening)	closed
ASV_006671	0	0.0192479	0	0	Fungi	Ascomycota	Sordariomycetes	Xylariales	Diatrypaceae	Eutypella	Eutypella_quaternata	Ascomycota	Sordariomycetes	Xylariales	Diatrypaceae		plant_pathogen				leaf/fruit/seed_pathogen			partly_aquatic			filamentous_mycelium	perithecium_(hymenium_hidden,_narrow_opening)	closed
ASV_008033	0	0	0.0192479	0	Fungi	Ascomycota	Dothideomycetes	Pleosporales	Periconiaceae	Periconia	Periconia_homothallica	Ascomycota	Dothideomycetes	Pleosporales	Periconiaceae		plant_pathogen	foliar_endophyte		foliar_endophyte	leaf/fruit/seed_pathogen	leaf/fruit/seed	soft_rot	partly_aquatic			filamentous_mycelium
ASV_004403	0	0.0168419	0	0	Fungi	Basidiomycota	Agaricomycetes	Cantharellales	Ceratobasidiaceae	Ceratobasidium		Basidiomycota	Agaricomycetes	Cantharellales	Ceratobasidiaceae		plant_pathogen	litter_saprotroph	ectomycorrhizal_1%_of_species/Orchid_Mycorrhizal_most_species		leaf/fruit/seed_pathogen	leaf/fruit/seed,roots,soil		non-aquatic			filamentous_mycelium	corticioid	smooth
ASV_001278	0	0.0168419	0	0	Fungi	Ascomycota	Dothideomycetes	Capnodiales	Mycosphaerellaceae	Cercospora	Cercospora_delaireae	Ascomycota	Dothideomycetes	Capnodiales	Mycosphaerellaceae		plant_pathogen				leaf/fruit/seed_pathogen			non-aquatic			filamentous_mycelium	perithecium_(hymenium_hidden,_narrow_opening)	closed
ASV_001527	0.0168419	0	0	0	Fungi	Ascomycota	Dothideomycetes	Myriangiales	Elsinoaceae	Sphaceloma		Ascomycota	Dothideomycetes	Myriangiales	Elsinoaceae		plant_pathogen				leaf/fruit/seed_pathogen			non-aquatic			filamentous_mycelium
ASV_005986	0.0168419	0	0	0	Fungi	Ascomycota	Dothideomycetes	Pleosporales	Pleosporaceae	Alternaria		Ascomycota	Dothideomycetes	Pleosporales	Pleosporaceae		plant_pathogen	litter_saprotroph		foliar_endophyte	leaf/fruit/seed_pathogen	leaf/fruit/seed	soft_rot	partly_aquatic			filamentous_mycelium	perithecium_(hymenium_hidden,_narrow_opening)	closed
ASV_007280	0.0168419	0	0	0	Fungi	Ascomycota	Sordariomycetes	Hypocreales	Nectriaceae	Ilyonectria	Ilyonectria_mors-panacis	Ascomycota	Sordariomycetes	Hypocreales	Nectriaceae		plant_pathogen				leaf/fruit/seed_pathogen						filamentous_mycelium	perithecium_(hymenium_hidden,_narrow_opening)	closed
ASV_007387	0	0	0	0.0168419	Fungi	Basidiomycota	Agaricomycetes	Cantharellales	Ceratobasidiaceae	Thanatephorus	Thanatephorus_cucumeris	Basidiomycota	Agaricomycetes	Cantharellales	Ceratobasidiaceae		plant_pathogen	litter_saprotroph			leaf/fruit/seed_pathogen	leaf/fruit/seed					filamentous_mycelium	corticioid	smooth
ASV_007922	0	0	0	0.0168419	Fungi	Ascomycota	Lecanoromycetes	Ostropales	Stictidaceae	Glomerobolus	Glomerobolus_gelineus	Ascomycota	Lecanoromycetes	Ostropales	Stictidaceae		plant_pathogen				leaf/fruit/seed_pathogen			non-aquatic		Juncaceae	filamentous_mycelium	none	none
ASV_004275	0	0.0144359	0	0	Fungi	Ascomycota	Sordariomycetes	Diaporthales	Diaporthaceae	Diaporthe		Ascomycota	Sordariomycetes	Diaporthales	Diaporthaceae		plant_pathogen	litter_saprotroph		foliar_endophyte	leaf/fruit/seed_pathogen	leaf/fruit/seed		partly_aquatic			filamentous_mycelium	perithecium_(hymenium_hidden,_narrow_opening)	closed
ASV_006313	0	0	0	0.0144359	Fungi	Ascomycota	Dothideomycetes	Pleosporales	Leptosphaeriaceae	Leptosphaeria		Ascomycota	Dothideomycetes	Pleosporales	Leptosphaeriaceae		plant_pathogen	wood_saprotroph		no_endophytic_capacity	wood_pathogen	wood		partly_aquatic			filamentous_mycelium	perithecium_(hymenium_hidden,_narrow_opening)	closed
ASV_005363	0.0144359	0	0	0	Fungi	Ascomycota	Sordariomycetes	Xylariales	Amphisphaeriaceae	Discostroma		Ascomycota	Sordariomycetes	Xylariales	Amphisphaeriaceae		plant_pathogen	litter_saprotroph			leaf/fruit/seed_pathogen	leaf/fruit/seed		partly_freshwater_(partly_non-aquatic)			filamentous_mycelium	perithecium_(hymenium_hidden,_narrow_opening)	closed
ASV_007389	0	0	0	0.0144359	Fungi	Ascomycota	Dothideomycetes	Pleosporales	Pleosporaceae	Pyrenophora	Pyrenophora_bromi	Ascomycota	Dothideomycetes	Pleosporales	Pleosporaceae		plant_pathogen	wood_saprotroph		no_endophytic_capacity	leaf/fruit/seed_pathogen	wood,leaf/fruit/seed		partly_freshwater_(partly_non-aquatic)			filamentous_mycelium	perithecium_(hymenium_hidden,_narrow_opening)	closed
ASV_005959	0	0	0.0144359	0	Fungi	Ascomycota	Dothideomycetes	Pleosporales	Leptosphaeriaceae	Plenodomus	Plenodomus_biglobosus	Ascomycota	Dothideomycetes	Pleosporales	Leptosphaeriaceae		plant_pathogen	litter_saprotroph		no_endophytic_capacity	leaf/fruit/seed_pathogen	leaf/fruit/seed		non-aquatic			filamentous_mycelium	perithecium_(hymenium_hidden,_narrow_opening)	closed
ASV_008132	0	0	0	0.0144359	Fungi	Ascomycota	Dothideomycetes	Pleosporales	Phaeosphaeriaceae	Paraphoma	Paraphoma_chrysanthemicola	Ascomycota	Dothideomycetes	Pleosporales	Phaeosphaeriaceae		plant_pathogen	wood_saprotroph		no_endophytic_capacity	wood_pathogen	wood		partly_aquatic			filamentous_mycelium
ASV_008134	0	0	0	0.0144359	Fungi	Ascomycota	Dothideomycetes	Pleosporales	Didymellaceae	Neoascochyta		Ascomycota	Dothideomycetes	Pleosporales	Didymellaceae		plant_pathogen	litter_saprotroph			leaf/fruit/seed_pathogen	leaf/fruit/seed					filamentous_mycelium
ASV_008363	0.0144359	0	0	0	Fungi	Basidiomycota	Pucciniomycetes	Pucciniales	Pucciniaceae	Puccinia		Basidiomycota	Pucciniomycetes	Pucciniales	Pucciniaceae		plant_pathogen		obligate_plant_pathogen	no_endophytic_capacity	leaf/fruit/seed_pathogen			non-aquatic			filamentous_mycelium	rust	other
ASV_000220	0	0	0.0120299	0	Fungi	Ascomycota	Dothideomycetes	Pleosporales	Pleosporaceae	Alternaria	Alternaria_eichhorniae	Ascomycota	Dothideomycetes	Pleosporales	Pleosporaceae		plant_pathogen	litter_saprotroph		foliar_endophyte	leaf/fruit/seed_pathogen	leaf/fruit/seed	soft_rot	partly_aquatic			filamentous_mycelium	perithecium_(hymenium_hidden,_narrow_opening)	closed
ASV_003316	0.0120299	0	0	0	Fungi	Ascomycota	Sordariomycetes	Magnaporthales	Magnaporthaceae	Mycoleptodiscus	Mycoleptodiscus_sp	Ascomycota	Dothideomycetes	Muyocopronales	Muyocopronaceae		plant_pathogen				leaf/fruit/seed_pathogen			non-aquatic			filamentous_mycelium	none	none
ASV_007489	0	0.0120299	0	0	Fungi	Ascomycota	Leotiomycetes	Erysiphales	Erysiphaceae	Blumeria	Blumeria_graminis	Ascomycota	Leotiomycetes	Erysiphales	Erysiphaceae		plant_pathogen				leaf/fruit/seed_pathogen			non-aquatic			filamentous_mycelium	chasmothecium_(tiny_initially_closed_ascome_rupture_opening)_	closed
ASV_004026	0.0120299	0	0	0	Fungi	Ascomycota	Taphrinomycetes	Taphrinales	Taphrinaceae	Taphrina	Taphrina_vestergrenii	Ascomycota	Taphrinomycetes	Taphrinales	Taphrinaceae		plant_pathogen				leaf/fruit/seed_pathogen			non-aquatic			dimorphic_yeast
ASV_007793	0	0	0	0.0120299	Fungi	Ascomycota	Dothideomycetes	Pleosporales	Pleosporaceae	Pyrenophora	Pyrenophora_bromi	Ascomycota	Dothideomycetes	Pleosporales	Pleosporaceae		plant_pathogen	wood_saprotroph		no_endophytic_capacity	leaf/fruit/seed_pathogen	wood,leaf/fruit/seed		partly_freshwater_(partly_non-aquatic)			filamentous_mycelium	perithecium_(hymenium_hidden,_narrow_opening)	closed
ASV_008030	0	0.0120299	0	0	Fungi	Ascomycota	Dothideomycetes	Venturiales	Venturiaceae	Cylindrosympodium	Cylindrosympodium_lauri	Ascomycota	Dothideomycetes	Venturiales	Venturiaceae		plant_pathogen	litter_saprotroph			leaf/fruit/seed_pathogen	leaf/fruit/seed		non-aquatic			filamentous_mycelium	perithecium_(hymenium_hidden,_narrow_opening)	closed
ASV_003478	0	0.0120299	0	0	Fungi	Ascomycota	Dothideomycetes	Capnodiales	Mycosphaerellaceae	Stigmina	Stigmina_carpophila	Ascomycota	Dothideomycetes	Capnodiales	Mycosphaerellaceae		plant_pathogen	litter_saprotroph			leaf/fruit/seed_pathogen	leaf/fruit/seed		non-aquatic			filamentous_mycelium	perithecium_(hymenium_hidden,_narrow_opening)	closed
ASV_007196	0	0	0	0.00962394	Fungi	Ascomycota	Dothideomycetes	Pleosporales	Didymellaceae	Neoascochyta		Ascomycota	Dothideomycetes	Pleosporales	Didymellaceae		plant_pathogen	litter_saprotroph			leaf/fruit/seed_pathogen	leaf/fruit/seed					filamentous_mycelium
ASV_002081	0	0.00962394	0	0	Fungi	Ascomycota	Dothideomycetes	Pleosporales	Didymellaceae	Neoascochyta	Neoascochyta_exitialis	Ascomycota	Dothideomycetes	Pleosporales	Didymellaceae		plant_pathogen	litter_saprotroph			leaf/fruit/seed_pathogen	leaf/fruit/seed					filamentous_mycelium
ASV_000036	0	0	0	0.00962394	Fungi	Ascomycota	Sordariomycetes	Hypocreales	Nectriaceae	Ilyonectria	Ilyonectria_macrodidyma	Ascomycota	Sordariomycetes	Hypocreales	Nectriaceae		plant_pathogen				leaf/fruit/seed_pathogen						filamentous_mycelium	perithecium_(hymenium_hidden,_narrow_opening)	closed
ASV_003548	0	0	0.00962394	0	Fungi	Ascomycota	Sordariomycetes	Xylariales	Microdochiaceae	Microdochium	Microdochium_lycopodinum	Ascomycota	Sordariomycetes	Xylariales	Microdochiaceae		plant_pathogen	foliar_endophyte		foliar_endophyte	leaf/fruit/seed_pathogen	leaf/fruit/seed		partly_aquatic			filamentous_mycelium	none	none
ASV_008485	0	0	0	0.00962394	Fungi	Basidiomycota	Microbotryomycetes	Microbotryales	Microbotryaceae	Microbotryum		Basidiomycota	Microbotryomycetes	Microbotryales	Microbotryaceae		plant_pathogen				leaf/fruit/seed_pathogen			non-aquatic			filamentous_mycelium	smut	other
ASV_001406	0	0	0.00721796	0	Fungi	Ascomycota	Dothideomycetes	Capnodiales	Mycosphaerellaceae	Ramularia	Ramularia_stellenboschensis	Ascomycota	Dothideomycetes	Capnodiales	Mycosphaerellaceae		plant_pathogen				leaf/fruit/seed_pathogen			non-aquatic			filamentous_mycelium	perithecium_(hymenium_hidden,_narrow_opening)	closed
ASV_003060	0	0	0	0.00721796	Fungi	Ascomycota	Dothideomycetes	Capnodiales	Capnodiales_fam_Incertae_sedis	Phaeotheca	Phaeotheca_fissurella	Ascomycota	Dothideomycetes	Capnodiales	Phaeothecaceae		plant_pathogen	litter_saprotroph			leaf/fruit/seed_pathogen	leaf/fruit/seed		partly_aquatic			filamentous_mycelium	perithecium_(hymenium_hidden,_narrow_opening)	closed
ASV_007592	0	0	0.00721796	0	Fungi	Basidiomycota	Agaricomycetes	Cantharellales	Ceratobasidiaceae	Ceratobasidium	Ceratobasidium_sp	Basidiomycota	Agaricomycetes	Cantharellales	Ceratobasidiaceae		plant_pathogen	litter_saprotroph	ectomycorrhizal_1%_of_species/Orchid_Mycorrhizal_most_species		leaf/fruit/seed_pathogen	leaf/fruit/seed,roots,soil		non-aquatic			filamentous_mycelium	corticioid	smooth
ASV_007461	0.00721796	0	0	0	Fungi	Ascomycota	Sordariomycetes	Xylariales	Diatrypaceae	Diatrype	Diatrype_disciformis	Ascomycota	Sordariomycetes	Xylariales	Diatrypaceae		plant_pathogen				leaf/fruit/seed_pathogen						filamentous_mycelium	perithecium_(hymenium_hidden,_narrow_opening)	closed
ASV_004893	0	0	0	0.00721796	Fungi	Ascomycota	Sordariomycetes	Hypocreales	Hypocreales_fam_Incertae_sedis	Sarocladium	Sarocladium_summerbellii	Ascomycota	Sordariomycetes	Hypocreales	Sarocladiaceae		plant_pathogen	litter_saprotroph			leaf/fruit/seed_pathogen	leaf/fruit/seed		partly_aquatic			filamentous_mycelium
ASV_008366	0	0.00721796	0	0	Fungi	Ascomycota	Dothideomycetes	Pleosporales	Massarinaceae	Massarina	Massarina_eburnea	Ascomycota	Dothideomycetes	Pleosporales	Massarinaceae		plant_pathogen				leaf/fruit/seed_pathogen			partly_aquatic			filamentous_mycelium	perithecium_(hymenium_hidden,_narrow_opening)	closed
ASV_001159	0	0	0	0.00721796	Fungi	Basidiomycota	Exobasidiomycetes	Exobasidiales	Exobasidiaceae	Exobasidium	Exobasidium_maculosum	Basidiomycota	Exobasidiomycetes	Exobasidiales	Exobasidiaceae		plant_pathogen			no_endophytic_capacity	leaf/fruit/seed_pathogen			non-aquatic			filamentous_mycelium	none	none
ASV_008478	0	0.00721796	0	0	Fungi	Ascomycota	Dothideomycetes	Pleosporales	Leptosphaeriaceae	Plenodomus	Plenodomus_biglobosus	Ascomycota	Dothideomycetes	Pleosporales	Leptosphaeriaceae		plant_pathogen	litter_saprotroph		no_endophytic_capacity	leaf/fruit/seed_pathogen	leaf/fruit/seed		non-aquatic			filamentous_mycelium	perithecium_(hymenium_hidden,_narrow_opening)	closed
ASV_001257	0.00721796	0	0	0	Fungi	Ascomycota	Sordariomycetes	Hypocreales	Nectriaceae	Gibberella	Gibberella_tricincta	Ascomycota	Sordariomycetes	Hypocreales	Nectriaceae		plant_pathogen	litter_saprotroph	hypervariable,_saprotroph,damping-off_pathogen	foliar_endophyte	leaf/fruit/seed_pathogen	leaf/fruit/seed,roots,soil,animal_material	soft_rot	partly_aquatic	opportunistic_human_parasite		filamentous_mycelium
ASV_008927	0.00721796	0	0	0	Fungi	Ascomycota	Sordariomycetes	Xylariales	Diatrypaceae	Eutypa	Eutypa_lata	Ascomycota	Sordariomycetes	Xylariales	Diatrypaceae		plant_pathogen				leaf/fruit/seed_pathogen						filamentous_mycelium	perithecium_(hymenium_hidden,_narrow_opening)	closed
ASV_005888	0	0	0.00721796	0	Fungi	Ascomycota	Eurotiomycetes	Phaeomoniellales	Phaeomoniellaceae	Neophaeomoniella	Neophaeomoniella_niveniae	Ascomycota	Eurotiomycetes	Phaeomoniellales	Celotheliaceae		plant_pathogen				leaf/fruit/seed_pathogen			non-aquatic			filamentous_mycelium
ASV_007390	0	0	0	0.00481197	Fungi	Ascomycota	Dothideomycetes	Pleosporales	Leptosphaeriaceae	Leptosphaeria		Ascomycota	Dothideomycetes	Pleosporales	Leptosphaeriaceae		plant_pathogen	wood_saprotroph		no_endophytic_capacity	wood_pathogen	wood		partly_aquatic			filamentous_mycelium	perithecium_(hymenium_hidden,_narrow_opening)	closed
ASV_001423	0.00481197	0	0	0	Fungi	Ascomycota	Dothideomycetes	Pleosporales	Torulaceae	Dendryphion	Dendryphion_europaeum	Ascomycota	Dothideomycetes	Pleosporales	Torulaceae		plant_pathogen	litter_saprotroph		foliar_endophyte	leaf/fruit/seed_pathogen	leaf/fruit/seed		non-aquatic			filamentous_mycelium
ASV_008026	0.00481197	0	0	0	Fungi	Ascomycota	Dothideomycetes	Pleosporales	Didymellaceae	Phoma	Phoma_puncteliae	Ascomycota	Dothideomycetes	Pleosporales	Didymellaceae		plant_pathogen	litter_saprotroph	hypervariable	foliar_endophyte	leaf/fruit/seed_pathogen	leaf/fruit/seed,roots,soil	soft_rot	partly_aquatic			filamentous_mycelium
ASV_008926	0.00481197	0	0	0	Fungi	Ascomycota	Dothideomycetes	Venturiales	Venturiaceae	Venturia		Ascomycota	Dothideomycetes	Venturiales	Venturiaceae		plant_pathogen	litter_saprotroph			leaf/fruit/seed_pathogen	leaf/fruit/seed		non-aquatic			filamentous_mycelium	perithecium_(hymenium_hidden,_narrow_opening)	closed
ASV_008937	0	0	0.00481197	0	Fungi	Ascomycota	Sordariomycetes	Microascales	Ceratocystidaceae	Ceratocystis	Ceratocystis_sp	Ascomycota	Sordariomycetes	Microascales	Ceratocystidaceae		plant_pathogen	wood_saprotroph		foliar_endophyte	wood_pathogen	wood,leaf/fruit/seed		non-aquatic			filamentous_mycelium	perithecium_(hymenium_hidden,_narrow_opening)	closed
ASV_001134	0	0	0	0.00481197	Fungi	Ascomycota	Leotiomycetes	Rhytismatales	Rhytismataceae	Rhytisma	Rhytisma_acerinum	Ascomycota	Leotiomycetes	Rhytismatales	Rhytismataceae		plant_pathogen	foliar_endophyte		foliar_endophyte	leaf/fruit/seed_pathogen	leaf/fruit/seed		non-aquatic			filamentous_mycelium	apothecium_(hymenium_on_surface)	smooth
